# Supplementary material for: m6A-dependent glycolysis enhances colorectal cancer progression
Source: Mol Cancer. 2020 Apr 3;19:72. doi: 10.1186/s12943-020-01190-w (PMC7118901; doi:10.1186/s12943-020-01190-w)
Supplement: Supplementary file 2 — Additional file 2 Table S1. RNA-seq analysis in HCT116 WT and METTL3-knockout cells. [file 12943_2020_1190_MOESM2_ESM.xlsx]

## Sheet: Table S1
Table S1. RNA-seq analysis in HCT116 WT and METTL3-knockout cells.
gene	id	log2FoldChange	pvalue	padj
CLDN2	ENSG00000165376.9	-2.41886	5.30034e-172	1.03632e-167
EMP1	ENSG00000134531.8	2.0501	1.09589e-153	1.07135e-149
DKK1	ENSG00000107984.8	2.09707	5.61186e-148	3.65744e-144
ALDH9A1	ENSG00000143149.11	-2.17013	3.19313e-108	1.5608e-104
INSIG1	ENSG00000186480.11	1.9624	4.39763e-104	1.71965e-100
TPM4	ENSG00000167460.13	1.52812	2.0753e-99	6.7627e-96
ANXA13	ENSG00000104537.15	1.74895	2.79082e-97	7.79516e-94
SCEL	ENSG00000136155.15	2.62052	3.19339e-97	7.80463e-94
UGT1A10	ENSG00000242515.4	-1.78001	9.49075e-86	2.06181e-82
MSN	ENSG00000147065.15	-1.60895	2.4056e-83	4.70343e-80
ATP5SL	ENSG00000105341.17	-1.68652	1.06324e-80	1.88985e-77
PLA2G2F	ENSG00000158786.4	3.57543	1.11337e-79	1.81405e-76
NTN4	ENSG00000074527.10	1.59908	1.41437e-77	2.12722e-74
SEC24D	ENSG00000150961.13	1.61609	5.01282e-76	7.00076e-73
METTL3	ENSG00000165819.10	-2.00017	1.27014e-74	1.65559e-71
EFNB2	ENSG00000125266.6	1.73928	4.43942e-74	5.42497e-71
PERP	ENSG00000112378.11	1.33807	5.57082e-74	6.4071e-71
DHRS9	ENSG00000073737.15	4.01973	2.71674e-72	2.95098e-69
ERN2	ENSG00000134398.11	1.8781	9.88565e-71	1.01729e-67
PCNP	ENSG00000081154.10	-1.18707	8.11012e-70	7.92845e-67
VSIG10L	ENSG00000186806.5	1.43574	2.55013e-66	2.37429e-63
FAM83A	ENSG00000147689.15	1.65587	3.61112e-64	3.2093e-61
FAM114A1	ENSG00000197712.10	1.55344	4.30678e-62	3.66114e-59
MKNK2	ENSG00000099875.13	1.2068	3.91928e-61	3.19291e-58
AC005077.14	ENSG00000230882.1	1.7233	2.00055e-60	1.56459e-57
MUC5B	ENSG00000117983.16	2.56785	9.62089e-60	7.23491e-57
MAPK15	ENSG00000181085.13	1.79019	2.46113e-59	1.78222e-56
UGT1A8	ENSG00000242366.3	-1.72476	3.67068e-58	2.56318e-55
ANO3	ENSG00000134343.11	4.30651	4.54798e-58	3.06628e-55
DHCR24	ENSG00000116133.10	1.11629	6.56178e-57	4.27653e-54
TMPRSS4	ENSG00000137648.15	1.06361	2.1169e-56	1.33515e-53
RASL11A	ENSG00000122035.6	-2.39455	5.38476e-56	3.29009e-53
KIAA1191	ENSG00000122203.13	-1.13027	3.24786e-55	1.92431e-52
GANAB	ENSG00000089597.15	0.969006	1.72457e-54	9.91732e-52
MCAM	ENSG00000076706.13	-1.43842	2.7379e-54	1.52947e-51
MAPRE1	ENSG00000101367.8	-1.1291	1.36815e-53	7.43059e-51
FAM214B	ENSG00000005238.18	1.23369	3.92179e-53	2.0724e-50
LRRC66	ENSG00000188993.3	2.26531	6.16928e-53	3.17426e-50
LPCAT1	ENSG00000153395.8	1.0945	5.02694e-52	2.52017e-49
HMGCS1	ENSG00000112972.13	1.26566	2.9075e-51	1.42119e-48
RRBP1	ENSG00000125844.14	1.13876	6.6661e-51	3.17892e-48
G3BP2	ENSG00000138757.13	1.26866	2.34041e-48	1.08952e-45
KRT20	ENSG00000171431.3	1.50535	3.54419e-48	1.61153e-45
TPPP3	ENSG00000159713.9	1.91886	1.17229e-47	5.20922e-45
MYH14	ENSG00000105357.14	0.856679	1.03808e-46	4.51034e-44
CD55	ENSG00000196352.12	1.01952	7.54684e-46	3.20774e-43
LDLR	ENSG00000130164.10	1.32028	1.98972e-45	8.27723e-43
MAN1A1	ENSG00000111885.6	1.29471	2.75438e-45	1.12195e-42
SLITRK6	ENSG00000184564.8	1.16249	4.66553e-45	1.86164e-42
CDCA7	ENSG00000144354.12	-1.25716	5.3273e-45	2.08319e-42
STMN1	ENSG00000117632.19	-1.3143	2.35443e-44	9.02625e-42
ANTXR2	ENSG00000163297.15	1.26171	2.84905e-44	1.07124e-41
GPR115	ENSG00000153294.10	2.1721	3.84784e-44	1.41949e-41
NEAT1	ENSG00000245532.5	-1.15061	3.40528e-43	1.23296e-40
LIPH	ENSG00000163898.8	1.08999	6.18246e-43	2.19781e-40
MTSS1	ENSG00000170873.17	1.34793	8.81014e-43	3.076e-40
SLC22A3	ENSG00000146477.5	1.68669	1.79973e-42	6.1734e-40
SGK1	ENSG00000118515.10	1.17248	1.83447e-42	6.18407e-40
AIM1L	ENSG00000176092.12	1.21981	1.95856e-42	6.49046e-40
CYP27A1	ENSG00000135929.7	2.93859	7.43615e-42	2.42319e-39
UPK3B	ENSG00000243566.5	1.70695	7.9944e-42	2.5624e-39
LAMB2	ENSG00000172037.12	-1.16744	7.99101e-41	2.52e-38
ERMP1	ENSG00000099219.12	-1.49382	3.17799e-40	9.86287e-38
IGSF1	ENSG00000147255.16	1.69801	1.28534e-39	3.92671e-37
GATA2	ENSG00000179348.10	-0.965648	1.57531e-39	4.73853e-37
ZNF702P	ENSG00000242779.5	1.78257	3.3758e-39	1.00005e-36
ZNF185	ENSG00000147394.17	1.09569	3.52837e-39	1.02965e-36
CLN6	ENSG00000128973.10	-0.953513	7.33182e-39	2.10811e-36
BCAS1	ENSG00000064787.11	1.26134	2.05075e-38	5.81106e-36
OSBPL5	ENSG00000021762.18	0.994321	3.16239e-38	8.833e-36
ZNF267	ENSG00000185947.13	1.31235	4.63397e-38	1.2761e-35
LHFPL3-AS2	ENSG00000225329.2	-2.10994	8.38446e-38	2.27685e-35
AHCY	ENSG00000101444.11	-1.00093	9.90445e-38	2.65276e-35
AIDA	ENSG00000186063.11	-1.41446	1.06013e-37	2.80103e-35
FCGBP	ENSG00000275395.3	1.56888	1.35256e-37	3.52604e-35
PRKAG2	ENSG00000106617.12	1.17966	3.26056e-37	8.38823e-35
MAOB	ENSG00000069535.13	1.58246	4.32412e-37	1.09799e-34
CTD-2377D24.6	ENSG00000244649.3	-1.29718	5.9649e-37	1.4952e-34
HLA-DMB	ENSG00000242574.7	-2.44127	1.15548e-36	2.85975e-34
AC006262.5	ENSG00000268621.4	2.09109	1.37491e-36	3.36028e-34
PGM5	ENSG00000154330.11	1.87827	1.45228e-36	3.50555e-34
RNPS1	ENSG00000205937.10	-0.861859	5.81657e-36	1.3869e-33
STK40	ENSG00000196182.9	1.03954	1.24302e-35	2.92812e-33
GLB1L2	ENSG00000149328.13	-0.89861	1.27038e-35	2.95697e-33
SLC16A4	ENSG00000168679.16	1.24957	1.57971e-35	3.63369e-33
SLC6A16	ENSG00000063127.14	1.90174	2.5591e-35	5.81809e-33
RND3	ENSG00000115963.12	1.06382	6.5777e-35	1.47824e-32
UGT1A6	ENSG00000167165.17	-2.47992	1.0998e-34	2.44355e-32
DNHD1	ENSG00000179532.11	1.49638	1.14673e-34	2.5192e-32
GOLGA2	ENSG00000167110.15	0.816513	1.30691e-34	2.83919e-32
EPB41L1	ENSG00000088367.19	0.927752	1.59099e-34	3.41835e-32
TMED4	ENSG00000158604.13	-1.03118	2.57242e-34	5.46695e-32
GNA14	ENSG00000156049.6	1.54801	4.44296e-34	9.34073e-32
CFH	ENSG00000000971.14	0.985942	5.86996e-34	1.22095e-31
ZBED6CL	ENSG00000188707.5	-1.1391	6.04998e-34	1.24515e-31
CBX1	ENSG00000108468.13	-0.946642	8.33144e-34	1.69684e-31
SHROOM1	ENSG00000164403.13	-1.1098	2.63578e-33	5.31285e-31
SMPD3	ENSG00000103056.10	1.41967	3.75829e-33	7.49818e-31
CHEK1	ENSG00000149554.11	-1.01037	5.06738e-33	1.00078e-30
IFITM2	ENSG00000185201.15	-1.31286	9.26378e-33	1.81125e-30
RHEB	ENSG00000106615.8	-1.02072	4.793e-32	9.27848e-30
MAPK1IP1L	ENSG00000168175.13	-0.930059	5.64531e-32	1.08213e-29
IGLON5	ENSG00000142549.9	1.58816	1.40433e-31	2.66578e-29
GRIN2D	ENSG00000105464.3	1.00793	2.43944e-31	4.58615e-29
TIMELESS	ENSG00000111602.10	-0.951415	4.07831e-31	7.5942e-29
PALD1	ENSG00000107719.8	-1.13505	5.46127e-31	1.00735e-28
GNE	ENSG00000159921.13	0.95132	7.15507e-31	1.30744e-28
KLHDC7A	ENSG00000179023.8	0.98719	7.30095e-31	1.32174e-28
HSDL2	ENSG00000119471.13	0.838626	1.12386e-30	2.01593e-28
CDH17	ENSG00000079112.8	2.06188	1.36696e-30	2.42971e-28
TMEM45B	ENSG00000151715.6	0.862497	1.79492e-30	3.16164e-28
GPR160	ENSG00000173890.15	-1.08878	1.93956e-30	3.38592e-28
CGNL1	ENSG00000128849.10	1.33892	3.25861e-30	5.63827e-28
WBP11	ENSG00000084463.6	0.7967	5.673e-30	9.72969e-28
F2RL1	ENSG00000164251.4	-1.03005	6.02284e-30	1.02399e-27
FAM198B	ENSG00000164125.14	0.931054	1.22855e-29	2.07074e-27
DYNLRB1	ENSG00000125971.15	-1.1691	1.43109e-29	2.39151e-27
CEACAM7	ENSG00000007306.13	1.84302	1.6374e-29	2.71309e-27
HHLA2	ENSG00000114455.12	1.33397	3.17859e-29	5.2225e-27
PTGS1	ENSG00000095303.13	0.874844	3.78704e-29	6.17035e-27
NACC1	ENSG00000160877.5	0.821119	4.49593e-29	7.26482e-27
TM4SF1	ENSG00000169908.9	1.04301	5.53795e-29	8.87524e-27
HYAL1	ENSG00000114378.15	2.38139	6.46016e-29	1.0269e-26
SRD5A1	ENSG00000145545.10	0.888914	8.74662e-29	1.37914e-26
ELL2	ENSG00000118985.13	0.976078	1.03868e-28	1.62465e-26
CYP1B1	ENSG00000138061.10	1.14797	1.15853e-28	1.79775e-26
PSAT1	ENSG00000135069.12	-1.41866	1.52067e-28	2.34111e-26
WIPI1	ENSG00000070540.11	1.32866	2.06046e-28	3.14736e-26
SCAMP1	ENSG00000085365.16	-1.13181	2.15081e-28	3.25989e-26
CMTM4	ENSG00000183723.11	-1.32693	2.52329e-28	3.79503e-26
MARCKS	ENSG00000277443.1	0.973246	2.58899e-28	3.86412e-26
KLK6	ENSG00000167755.12	1.18548	4.03341e-28	5.97433e-26
USP12	ENSG00000152484.12	-0.965282	4.11753e-28	6.05308e-26
PVRL4	ENSG00000143217.8	1.06261	5.82863e-28	8.50458e-26
KIAA1161	ENSG00000164976.8	0.799171	6.32968e-28	9.16725e-26
LRRC10B	ENSG00000204950.3	1.9668	6.75593e-28	9.71265e-26
ELF5	ENSG00000135374.8	2.05357	7.97078e-28	1.13755e-25
CTBP1	ENSG00000159692.14	-0.828428	8.74609e-28	1.23916e-25
HABP4	ENSG00000130956.12	1.38314	9.03833e-28	1.27135e-25
COL17A1	ENSG00000065618.15	0.913909	9.36018e-28	1.30722e-25
NUSAP1	ENSG00000137804.11	-0.754569	1.06034e-27	1.47034e-25
SEMA3E	ENSG00000170381.11	1.53293	1.25935e-27	1.73399e-25
NUDT5	ENSG00000165609.11	-0.763019	1.61278e-27	2.2051e-25
CEACAM5	ENSG00000105388.13	1.01106	1.62774e-27	2.21011e-25
LIG1	ENSG00000105486.12	-0.825305	1.95553e-27	2.63687e-25
GALK2	ENSG00000156958.13	0.982902	2.4858e-27	3.32893e-25
SPEG	ENSG00000072195.13	-1.4233	3.0247e-27	4.02306e-25
MAPK6	ENSG00000069956.10	0.979476	5.10496e-27	6.74407e-25
CLIP2	ENSG00000106665.14	0.932354	5.4053e-27	7.04562e-25
TP53	ENSG00000141510.14	-0.783709	5.37014e-27	7.04562e-25
PYGB	ENSG00000100994.10	-0.719516	5.45841e-27	7.06774e-25
B4GALT5	ENSG00000158470.5	0.85784	6.08414e-27	7.82613e-25
TRIM37	ENSG00000108395.12	-1.07479	6.23689e-27	7.97018e-25
RP11-429J17.5	ENSG00000254548.1	2.9665	6.2946e-27	7.99169e-25
MTMR2	ENSG00000087053.17	-1.0445	8.20881e-27	1.03547e-24
ACO2	ENSG00000100412.14	0.867388	8.35813e-27	1.04088e-24
KIAA1522	ENSG00000162522.9	0.676759	8.32002e-27	1.04088e-24
PVT1	ENSG00000249859.6	-0.872672	1.03889e-26	1.28559e-24
EIF2B1	ENSG00000111361.11	-0.94122	1.1707e-26	1.43959e-24
PLK2	ENSG00000145632.13	0.713637	1.39374e-26	1.70315e-24
CD200	ENSG00000091972.17	-1.63153	1.95017e-26	2.3683e-24
LRRC40	ENSG00000066557.5	-1.20809	2.20817e-26	2.66507e-24
TSKU	ENSG00000182704.7	-0.854961	3.42168e-26	4.10434e-24
TM4SF4	ENSG00000169903.6	1.18993	4.5416e-26	5.41448e-24
TYMS	ENSG00000176890.14	-1.02935	4.60282e-26	5.45421e-24
CDA	ENSG00000158825.5	2.02874	4.82448e-26	5.68242e-24
ARHGAP33	ENSG00000004777.17	-1.2047	5.1376e-26	5.99665e-24
PAQR8	ENSG00000170915.8	-1.60307	5.1526e-26	5.99665e-24
HELLS	ENSG00000119969.13	-1.02963	5.48403e-26	6.3446e-24
NOLC1	ENSG00000166197.15	0.750162	5.52992e-26	6.36006e-24
PDZK1IP1	ENSG00000162366.6	1.44943	7.46976e-26	8.54087e-24
ANXA1	ENSG00000135046.12	0.824214	8.08888e-26	9.19498e-24
HOXB8	ENSG00000120068.6	-0.932175	8.46183e-26	9.56334e-24
PALM3	ENSG00000187867.7	3.3551	9.15247e-26	1.02844e-23
UBE2D3	ENSG00000109332.18	-0.65329	1.06481e-25	1.18966e-23
C5orf15	ENSG00000113583.7	-0.818299	1.10905e-25	1.23206e-23
CMTM6	ENSG00000091317.7	-1.00438	1.14489e-25	1.26469e-23
RNF145	ENSG00000145860.10	0.776651	1.16456e-25	1.27918e-23
UBE2Q2	ENSG00000140367.10	-0.952751	1.76582e-25	1.92879e-23
MORC4	ENSG00000133131.13	-0.761154	2.35144e-25	2.55419e-23
FAM3D	ENSG00000198643.5	1.52472	2.655e-25	2.86799e-23
PDSS2	ENSG00000164494.10	1.10806	2.74207e-25	2.94577e-23
ST3GAL5	ENSG00000115525.15	1.23847	2.85866e-25	3.05423e-23
APBB3	ENSG00000113108.16	-0.990171	2.89527e-25	3.07654e-23
ATG16L2	ENSG00000168010.9	-1.13554	3.26798e-25	3.45381e-23
CCDC68	ENSG00000166510.12	1.13629	3.35741e-25	3.52925e-23
BTG2	ENSG00000159388.5	-1.13409	3.39964e-25	3.55454e-23
KRT23	ENSG00000108244.15	1.72809	4.51989e-25	4.70068e-23
ELMO2	ENSG00000062598.16	-0.952041	5.56135e-25	5.75321e-23
DUSP5	ENSG00000138166.5	1.26056	6.36454e-25	6.54945e-23
SPRYD3	ENSG00000167778.7	0.962951	6.6533e-25	6.81075e-23
TBC1D9	ENSG00000109436.7	1.19632	6.84222e-25	6.96766e-23
SLC39A11	ENSG00000133195.10	1.0582	9.85528e-25	9.98396e-23
KDELC2	ENSG00000178202.11	-1.23401	1.00722e-24	1.01512e-22
HPRT1	ENSG00000165704.13	-1.0737	1.11414e-24	1.11711e-22
STEAP4	ENSG00000127954.11	1.1283	1.20276e-24	1.19982e-22
MB	ENSG00000198125.11	2.95111	1.381e-24	1.37062e-22
PSRC1	ENSG00000134222.15	-1.02801	1.57212e-24	1.55243e-22
CASP7	ENSG00000165806.18	0.864707	1.83409e-24	1.80202e-22
ZNF616	ENSG00000204611.5	1.40277	2.41103e-24	2.35702e-22
WNT2B	ENSG00000134245.16	1.34081	2.44808e-24	2.36955e-22
COPB2	ENSG00000184432.8	0.687492	2.44371e-24	2.36955e-22
BIRC3	ENSG00000023445.12	1.5663	2.84073e-24	2.73606e-22
SFT2D2	ENSG00000213064.8	-1.03572	2.86591e-24	2.74678e-22
SLC12A4	ENSG00000124067.15	-1.19957	3.08464e-24	2.942e-22
MESDC2	ENSG00000117899.9	0.968026	3.86589e-24	3.66922e-22
CDK1	ENSG00000170312.14	-0.752929	4.54525e-24	4.29317e-22
FXYD3	ENSG00000089356.15	1.16181	4.71416e-24	4.43131e-22
RP11-7K24.3	ENSG00000261068.2	1.93228	4.9349e-24	4.61661e-22
CREB3L2	ENSG00000182158.13	1.28201	5.47007e-24	5.09289e-22
GGT7	ENSG00000131067.15	-1.65686	6.7436e-24	6.24886e-22
COBL	ENSG00000106078.16	1.08337	7.07993e-24	6.52957e-22
TRAK1	ENSG00000182606.13	0.789674	7.88012e-24	7.23343e-22
LINC01559	ENSG00000180861.8	3.05685	8.45258e-24	7.72265e-22
DCAF6	ENSG00000143164.14	0.75888	9.12198e-24	8.29549e-22
CRTAP	ENSG00000170275.13	-0.906168	1.14744e-23	1.03865e-21
SCOC	ENSG00000153130.16	0.862052	1.21174e-23	1.0918e-21
TSHZ1	ENSG00000179981.9	1.03207	1.25143e-23	1.12238e-21
MEX3D	ENSG00000181588.16	1.11319	1.28421e-23	1.14652e-21
CLDN12	ENSG00000157224.14	-0.925655	1.41146e-23	1.25441e-21
RP11-800A3.4	ENSG00000260401.1	0.884609	1.48247e-23	1.31155e-21
ZDHHC11	ENSG00000188818.11	1.24048	1.73856e-23	1.53118e-21
C4BPB	ENSG00000123843.11	1.26386	2.1332e-23	1.87033e-21
P4HA2	ENSG00000072682.17	0.862625	2.2437e-23	1.95843e-21
RNF114	ENSG00000124226.9	-0.747987	3.11983e-23	2.71106e-21
HERPUD1	ENSG00000051108.13	0.812346	3.41551e-23	2.95487e-21
SMPD1	ENSG00000166311.8	-1.91018	4.71313e-23	4.05952e-21
SQLE	ENSG00000104549.10	0.679431	5.27843e-23	4.52649e-21
VMA21	ENSG00000160131.12	-0.76077	5.32739e-23	4.54852e-21
YWHAB	ENSG00000166913.11	-0.623312	5.89332e-23	5.00984e-21
NACA	ENSG00000196531.9	-1.0182	7.85501e-23	6.64853e-21
MAPRE2	ENSG00000166974.11	1.05236	9.13319e-23	7.69707e-21
F2R	ENSG00000181104.6	-1.14446	9.57879e-23	8.03796e-21
GOLGA3	ENSG00000090615.11	0.857723	9.92372e-23	8.29182e-21
ZNF83	ENSG00000167766.17	0.959236	1.05964e-22	8.81618e-21
WDR72	ENSG00000166415.13	1.16236	1.06975e-22	8.86258e-21
SRPR	ENSG00000182934.10	0.798419	1.34512e-22	1.1097e-20
WSB1	ENSG00000109046.13	0.716569	1.50141e-22	1.23343e-20
AADAC	ENSG00000114771.12	1.74458	1.53483e-22	1.25561e-20
ADAT2	ENSG00000189007.14	-1.01742	1.81329e-22	1.47722e-20
TRIAP1	ENSG00000170855.3	-1.06209	2.09827e-22	1.7023e-20
CP	ENSG00000047457.12	2.1686	2.17015e-22	1.75333e-20
SULT2B1	ENSG00000088002.10	1.09703	2.32072e-22	1.86727e-20
RHOBTB1	ENSG00000072422.15	1.37328	2.38264e-22	1.90923e-20
SKAP2	ENSG00000005020.11	0.789867	2.54621e-22	2.0074e-20
DHRS2	ENSG00000100867.13	1.33842	2.53259e-22	2.0074e-20
HSPH1	ENSG00000120694.18	0.775353	2.51672e-22	2.0074e-20
VIL1	ENSG00000127831.9	0.628542	2.54321e-22	2.0074e-20
HMGCR	ENSG00000113161.14	0.820446	2.83238e-22	2.22404e-20
MAP2K4	ENSG00000065559.13	-1.04966	2.87943e-22	2.25195e-20
CAV1	ENSG00000105974.10	1.53854	4.05255e-22	3.15679e-20
PABPC1L	ENSG00000101104.11	-0.711003	4.10232e-22	3.18288e-20
STX16	ENSG00000124222.20	-0.66163	4.13831e-22	3.18552e-20
TVP23B	ENSG00000171928.12	0.846617	4.13677e-22	3.18552e-20
ZNF548	ENSG00000188785.10	-1.56356	5.22928e-22	4.00953e-20
PPM1H	ENSG00000111110.10	0.764007	5.28743e-22	4.02256e-20
PPL	ENSG00000118898.14	0.734161	5.27961e-22	4.02256e-20
PROM2	ENSG00000155066.14	0.628533	5.69894e-22	4.31882e-20
CLDND1	ENSG00000080822.15	-0.961124	6.73395e-22	5.08348e-20
ARHGEF3	ENSG00000163947.10	1.03136	9.56315e-22	7.19149e-20
UBE2I	ENSG00000103275.17	-0.746318	9.78586e-22	7.33077e-20
DDX39B	ENSG00000198563.12	-0.74975	1.07442e-21	8.018e-20
NUP43	ENSG00000120253.12	-0.826253	1.19263e-21	8.8663e-20
FBXL19-AS1	ENSG00000260852.1	1.29944	1.32802e-21	9.83542e-20
RPRD1B	ENSG00000101413.10	-0.670744	1.68562e-21	1.24367e-19
TGFB2	ENSG00000092969.10	1.33988	1.83602e-21	1.34954e-19
CYP2B6	ENSG00000197408.7	-1.16466	2.03258e-21	1.48843e-19
KIF11	ENSG00000138160.5	-1.07956	2.11095e-21	1.54005e-19
TTC39A	ENSG00000085831.14	0.823947	2.14629e-21	1.56001e-19
MAPK12	ENSG00000188130.12	-1.15079	2.22334e-21	1.61003e-19
MEIS3	ENSG00000105419.16	1.57169	2.44716e-21	1.76557e-19
VDR	ENSG00000111424.9	0.924747	2.99743e-21	2.15462e-19
HELLPAR	ENSG00000281344.1	-2.05499	3.2055e-21	2.29575e-19
PTGES3	ENSG00000110958.14	-0.669237	3.52568e-21	2.51584e-19
CYP4F3	ENSG00000186529.13	1.6984	3.73699e-21	2.65693e-19
RAD51AP1	ENSG00000111247.13	-1.35499	4.12927e-21	2.9252e-19
IYD	ENSG00000009765.13	1.70005	4.37657e-21	3.0892e-19
PTRF	ENSG00000177469.12	0.884669	5.29831e-21	3.72635e-19
SLC33A1	ENSG00000169359.12	0.833559	5.75725e-21	4.03461e-19
OSTM1	ENSG00000081087.13	1.10931	5.98519e-21	4.17938e-19
BDNF	ENSG00000176697.17	1.5626	6.3247e-21	4.40073e-19
ITGB7	ENSG00000139626.14	1.5653	8.31927e-21	5.76803e-19
STRA6	ENSG00000137868.17	1.09038	9.00097e-21	6.21862e-19
KRT80	ENSG00000167767.12	0.666538	1.19081e-20	8.19811e-19
MAP4K4	ENSG00000071054.14	0.973894	1.2593e-20	8.63923e-19
AKIRIN1	ENSG00000174574.14	0.652494	1.34472e-20	9.193e-19
RRM2	ENSG00000171848.12	-0.688088	2.04603e-20	1.39387e-18
TOR1AIP1	ENSG00000143337.17	-0.806557	2.29615e-20	1.55883e-18
TNFRSF21	ENSG00000146072.6	0.642932	2.33103e-20	1.57704e-18
HIST1H2BD	ENSG00000158373.8	1.75095	2.86163e-20	1.92933e-18
CALU	ENSG00000128595.15	0.674377	3.25106e-20	2.18435e-18
ULBP2	ENSG00000131015.4	-1.62449	3.44899e-20	2.30941e-18
SLC25A40	ENSG00000075303.11	-1.05992	3.50987e-20	2.34215e-18
RIN2	ENSG00000132669.11	0.764773	3.55375e-20	2.36337e-18
C2orf48	ENSG00000163009.7	-1.77233	3.98376e-20	2.64035e-18
NAA50	ENSG00000121579.11	-0.692701	4.07093e-20	2.68902e-18
RNF11	ENSG00000123091.4	0.714021	4.27295e-20	2.81295e-18
DNAJC12	ENSG00000108176.13	1.49589	4.2933e-20	2.81686e-18
FASN	ENSG00000169710.6	0.603744	4.36701e-20	2.85565e-18
MCM2	ENSG00000073111.12	-0.670093	4.70638e-20	3.06731e-18
SH3KBP1	ENSG00000147010.16	0.645919	4.89613e-20	3.18037e-18
ZNF317	ENSG00000130803.13	0.785056	5.02624e-20	3.25407e-18
PKD1L2	ENSG00000166473.15	2.81139	5.9865e-20	3.86297e-18
C6orf141	ENSG00000197261.10	0.768719	6.60871e-20	4.25045e-18
CDC25C	ENSG00000158402.17	-0.883614	7.40556e-20	4.74733e-18
ST3GAL2	ENSG00000157350.11	-0.72545	7.64419e-20	4.88429e-18
UNC5CL	ENSG00000124602.8	1.5486	8.09923e-20	5.15818e-18
ABCC4	ENSG00000125257.12	-0.841508	9.31912e-20	5.91583e-18
TAP2	ENSG00000204267.12	-1.19692	1.1342e-19	7.17667e-18
PSIP1	ENSG00000164985.13	-0.687992	1.14473e-19	7.21995e-18
MISP	ENSG00000099812.7	0.856239	1.1717e-19	7.36628e-18
PRPF3	ENSG00000117360.11	-0.693653	1.22093e-19	7.65117e-18
RARG	ENSG00000172819.15	0.76873	1.78813e-19	1.11698e-17
UMAD1	ENSG00000219545.8	-1.29813	1.84316e-19	1.14769e-17
RORC	ENSG00000143365.15	1.4763	1.86557e-19	1.15796e-17
ATP6V1C1	ENSG00000155097.10	-0.69479	1.89526e-19	1.17266e-17
TTYH1	ENSG00000167614.12	1.94825	2.08939e-19	1.2887e-17
CBLB	ENSG00000114423.17	1.07826	2.27183e-19	1.39682e-17
B3GNT2	ENSG00000170340.10	0.802271	2.32796e-19	1.42685e-17
IHH	ENSG00000163501.6	-1.25534	2.40129e-19	1.46719e-17
ZNF608	ENSG00000168916.14	1.03098	2.45871e-19	1.49759e-17
LRP11	ENSG00000120256.8	-0.79028	2.55197e-19	1.54957e-17
ZDHHC11B	ENSG00000206077.9	1.04703	2.62011e-19	1.58602e-17
UBLCP1	ENSG00000164332.7	0.847242	2.92653e-19	1.76604e-17
BTF3L4	ENSG00000134717.16	-0.740552	2.94684e-19	1.77282e-17
PTBP2	ENSG00000117569.17	-1.01219	3.10401e-19	1.86164e-17
TSC22D3	ENSG00000157514.15	0.721855	3.22131e-19	1.92608e-17
LAD1	ENSG00000159166.12	0.905007	3.28216e-19	1.95649e-17
ZNF117	ENSG00000152926.13	1.38344	3.56453e-19	2.11835e-17
AURKB	ENSG00000178999.11	-0.903203	3.60185e-19	2.13404e-17
HOXB5	ENSG00000120075.5	-0.862235	3.73604e-19	2.20686e-17
SOX4	ENSG00000124766.5	0.692333	3.83543e-19	2.25875e-17
TM9SF3	ENSG00000077147.13	0.63226	4.80728e-19	2.82258e-17
PTPRH	ENSG00000080031.8	0.629741	4.9568e-19	2.90166e-17
USP40	ENSG00000085982.12	0.753654	6.54991e-19	3.8228e-17
FERMT3	ENSG00000149781.11	-1.14186	7.69015e-19	4.47493e-17
XPO5	ENSG00000124571.16	-0.75781	7.71699e-19	4.47723e-17
GRK5	ENSG00000198873.11	0.938667	1.20342e-18	6.96133e-17
GNA11	ENSG00000088256.7	0.748465	1.25631e-18	7.2458e-17
RGS2	ENSG00000116741.7	0.864361	1.37709e-18	7.91909e-17
PEX19	ENSG00000162735.17	-0.737718	1.41127e-18	8.09186e-17
UBXN10	ENSG00000162543.5	1.28117	1.59569e-18	9.12249e-17
DLGAP5	ENSG00000126787.11	-0.734663	1.77444e-18	1.01148e-16
RPL7P1	ENSG00000214485.6	-1.12443	1.84583e-18	1.04912e-16
ANKRD13A	ENSG00000076513.15	-0.769458	1.95393e-18	1.10734e-16
TUFT1	ENSG00000143367.14	0.824716	2.28072e-18	1.28881e-16
KIF3B	ENSG00000101350.7	0.663638	2.44156e-18	1.37572e-16
PDGFB	ENSG00000100311.15	0.844563	2.68595e-18	1.50907e-16
THBS1	ENSG00000137801.10	1.007	3.10405e-18	1.73898e-16
SURF4	ENSG00000148248.12	0.728184	3.20403e-18	1.78986e-16
SSR1	ENSG00000124783.11	0.575193	3.22563e-18	1.7968e-16
KIF1C	ENSG00000129250.10	0.615288	3.25069e-18	1.80561e-16
FANCA	ENSG00000187741.13	-0.847415	3.54468e-18	1.96333e-16
ZBTB7C	ENSG00000184828.8	0.789305	4.34282e-18	2.39861e-16
PHGR1	ENSG00000233041.7	1.61031	4.51459e-18	2.48646e-16
FAM83D	ENSG00000101447.12	-0.683786	4.60319e-18	2.52814e-16
TOP2A	ENSG00000131747.13	-0.91048	4.7488e-18	2.6008e-16
KIFAP3	ENSG00000075945.11	-0.955444	4.84463e-18	2.64587e-16
NAALADL2	ENSG00000177694.13	1.14333	4.96069e-18	2.68674e-16
SPNS2	ENSG00000183018.7	0.775428	4.94507e-18	2.68674e-16
IGFL2	ENSG00000204866.7	2.48119	4.95087e-18	2.68674e-16
PLEKHG1	ENSG00000120278.13	1.22325	5.17418e-18	2.79463e-16
PRKCSH	ENSG00000130175.8	0.814105	5.34836e-18	2.88075e-16
TPPP	ENSG00000171368.11	0.839553	5.60593e-18	3.01118e-16
CAB39	ENSG00000135932.9	0.679427	5.8925e-18	3.15644e-16
VPS26B	ENSG00000151502.9	-0.63099	6.33438e-18	3.38387e-16
C4BPA	ENSG00000123838.9	2.06861	6.70946e-18	3.57448e-16
SLC22A20	ENSG00000197847.11	1.65186	7.57317e-18	4.02366e-16
MYO18A	ENSG00000196535.13	0.64529	7.69387e-18	4.07671e-16
AKT1S1	ENSG00000204673.9	0.721806	9.15089e-18	4.83563e-16
LOXL1	ENSG00000129038.14	-1.15971	9.78677e-18	5.1577e-16
C1GALT1C1	ENSG00000171155.7	-1.02571	1.11803e-17	5.87628e-16
ZNF239	ENSG00000196793.12	-0.824312	1.1618e-17	6.08993e-16
GOLGA8A	ENSG00000175265.16	-0.662269	1.229e-17	6.42496e-16
EML2	ENSG00000125746.13	0.682004	1.23305e-17	6.42895e-16
SYT5	ENSG00000129990.13	2.55208	1.23869e-17	6.43026e-16
2019-03-08	ENSG00000165406.14	-1.08039	1.23988e-17	6.43026e-16
CDKN2B	ENSG00000147883.10	0.91654	1.2648e-17	6.54217e-16
CXCL8	ENSG00000169429.9	1.63879	1.2824e-17	6.6157e-16
USO1	ENSG00000138768.13	0.622489	1.33164e-17	6.85164e-16
HIST1H2BK	ENSG00000197903.7	0.975505	1.47674e-17	7.57828e-16
BICD2	ENSG00000185963.12	0.959511	1.6074e-17	8.2272e-16
RPL7	ENSG00000147604.12	-0.968343	1.66607e-17	8.50524e-16
TMEM209	ENSG00000146842.15	-0.992933	1.67468e-17	8.52692e-16
TTLL3	ENSG00000214021.14	0.983182	1.70566e-17	8.6621e-16
CORO2A	ENSG00000106789.11	0.608149	1.75519e-17	8.89053e-16
TLE3	ENSG00000140332.14	0.760673	1.78367e-17	9.01146e-16
PROSC	ENSG00000147471.10	0.867627	1.8025e-17	9.08311e-16
IQGAP3	ENSG00000183856.9	-1.0499	1.97571e-17	9.93035e-16
LGR5	ENSG00000139292.11	-1.43964	2.14734e-17	1.07653e-15
MASTL	ENSG00000120539.13	-0.953007	2.23827e-17	1.11925e-15
MCCC1	ENSG00000078070.10	-0.844103	2.41913e-17	1.2066e-15
TMEM128	ENSG00000132406.10	-1.02902	2.43445e-17	1.21116e-15
ISG20L2	ENSG00000143319.15	0.673903	2.58081e-17	1.28071e-15
AGR2	ENSG00000106541.10	1.1355	2.77864e-17	1.37539e-15
CACNG4	ENSG00000075461.5	1.19427	2.82426e-17	1.39444e-15
MYZAP	ENSG00000263155.4	1.42947	2.84158e-17	1.39946e-15
TFPI	ENSG00000003436.13	-0.595167	3.07317e-17	1.50972e-15
YRDC	ENSG00000196449.3	0.974048	3.18548e-17	1.56097e-15
POLD1	ENSG00000062822.11	-0.670983	3.54936e-17	1.73452e-15
DBF4B	ENSG00000161692.16	-0.795747	3.5574e-17	1.73452e-15
RAB22A	ENSG00000124209.3	0.582952	3.58932e-17	1.74573e-15
PDGFC	ENSG00000145431.9	-0.882743	4.24113e-17	2.05254e-15
C6orf223	ENSG00000181577.14	1.39897	4.23374e-17	2.05254e-15
MLEC	ENSG00000110917.6	0.52008	4.40114e-17	2.12472e-15
ADPGK	ENSG00000159322.16	-0.615022	4.52723e-17	2.18021e-15
NRBP1	ENSG00000115216.12	-0.626589	4.74057e-17	2.27734e-15
TRA2A	ENSG00000164548.9	-0.604339	5.30568e-17	2.54256e-15
GSTZ1	ENSG00000100577.17	0.948862	5.32649e-17	2.5463e-15
COPG1	ENSG00000181789.13	0.68501	5.40153e-17	2.57587e-15
ARNTL	ENSG00000133794.16	0.832758	6.23638e-17	2.95956e-15
GOLGA4	ENSG00000144674.15	0.959284	6.23283e-17	2.95956e-15
INPP5J	ENSG00000185133.12	-1.24728	6.44964e-17	3.05335e-15
RAD51D	ENSG00000185379.19	-0.870747	6.60185e-17	3.11786e-15
PRDM8	ENSG00000152784.14	1.00249	6.73099e-17	3.17119e-15
SLCO5A1	ENSG00000137571.9	1.55698	7.16301e-17	3.36661e-15
BCL7A	ENSG00000110987.7	0.902918	7.66799e-17	3.59531e-15
BCL3	ENSG00000069399.11	0.939571	8.42051e-17	3.9387e-15
ZDHHC16	ENSG00000171307.17	0.71973	8.91294e-17	4.15909e-15
EXT2	ENSG00000151348.12	-0.644251	9.10441e-17	4.23832e-15
HDLBP	ENSG00000115677.15	0.507464	9.56628e-17	4.44275e-15
C12orf49	ENSG00000111412.5	-0.767469	1.04763e-16	4.85385e-15
SYTL2	ENSG00000137501.15	1.06938	1.08473e-16	5.01387e-15
PIF1	ENSG00000140451.11	-0.700887	1.13382e-16	5.22842e-15
CHST12	ENSG00000136213.9	-0.818981	1.15134e-16	5.29672e-15
PTK7	ENSG00000112655.14	-0.612608	1.31423e-16	6.03188e-15
KIF18B	ENSG00000186185.12	-0.707197	1.33125e-16	6.09571e-15
RNF144B	ENSG00000137393.9	-1.12607	1.36863e-16	6.25221e-15
PLCG1	ENSG00000124181.13	-0.628643	1.39915e-16	6.37673e-15
PRSS23	ENSG00000150687.10	0.835008	1.43578e-16	6.52846e-15
RRM1	ENSG00000167325.13	-0.684976	1.45614e-16	6.60566e-15
A4GALT	ENSG00000128274.14	0.796217	1.52528e-16	6.88735e-15
RP11-147L13.11	ENSG00000278730.1	-0.845127	1.52474e-16	6.88735e-15
CNGA1	ENSG00000198515.12	1.10729	1.62482e-16	7.31993e-15
MIR22HG	ENSG00000186594.11	0.934357	1.64094e-16	7.36488e-15
RP11-690D19.3	ENSG00000260966.1	-1.22395	1.64233e-16	7.36488e-15
NUDT15	ENSG00000136159.3	-0.6863	1.74446e-16	7.80495e-15
SLC45A3	ENSG00000158715.5	0.622934	1.76361e-16	7.87262e-15
KIF7	ENSG00000166813.13	-0.984938	1.80053e-16	8.01911e-15
UAP1	ENSG00000117143.12	0.746455	1.82465e-16	8.1081e-15
KCNK1	ENSG00000135750.13	0.895917	1.88133e-16	8.34099e-15
ZNF254	ENSG00000213096.8	1.06974	1.91722e-16	8.48087e-15
TWISTNB	ENSG00000105849.5	-0.900698	1.92932e-16	8.5151e-15
ANKRD22	ENSG00000152766.5	0.9024	1.93367e-16	8.5151e-15
CGN	ENSG00000143375.13	0.554418	1.98327e-16	8.7139e-15
FKBP1A	ENSG00000088832.13	-0.767369	2.14916e-16	9.4216e-15
TTL	ENSG00000114999.7	-0.72523	2.21771e-16	9.70039e-15
TMEM106C	ENSG00000134291.10	-0.711592	2.25452e-16	9.83938e-15
TCF19	ENSG00000137310.10	-0.785285	2.31844e-16	1.00958e-14
IRX2	ENSG00000170561.11	0.790573	2.40072e-16	1.04308e-14
ISOC1	ENSG00000066583.10	-0.919744	2.47449e-16	1.07275e-14
CTGF	ENSG00000118523.5	1.64825	2.50546e-16	1.08378e-14
IDI1	ENSG00000067064.9	0.830386	2.56942e-16	1.10899e-14
SSPO	ENSG00000197558.10	1.27522	2.62461e-16	1.13032e-14
TACSTD2	ENSG00000184292.6	1.17827	2.63732e-16	1.13329e-14
ARCN1	ENSG00000095139.12	0.593575	2.74915e-16	1.17876e-14
ARL4C	ENSG00000188042.7	1.30633	2.83942e-16	1.2148e-14
FANCC	ENSG00000158169.10	-0.795411	3.39295e-16	1.44529e-14
PCYT1A	ENSG00000161217.10	-0.678376	3.38913e-16	1.44529e-14
OGFR	ENSG00000060491.15	0.812871	3.51172e-16	1.49263e-14
ETV5	ENSG00000244405.6	-0.789319	3.80641e-16	1.61438e-14
KIAA1211L	ENSG00000196872.9	1.54064	4.084e-16	1.72836e-14
CDR2	ENSG00000140743.6	0.615847	4.31693e-16	1.823e-14
SND1	ENSG00000197157.9	0.688613	4.36122e-16	1.83773e-14
GALNT5	ENSG00000136542.7	1.55578	4.38101e-16	1.8421e-14
ZMAT3	ENSG00000172667.9	-1.29285	4.74708e-16	1.99174e-14
SLC25A24	ENSG00000085491.14	0.772262	4.96107e-16	2.07706e-14
STX3	ENSG00000166900.13	0.604456	5.21525e-16	2.17882e-14
TNKS1BP1	ENSG00000149115.12	0.548933	5.23526e-16	2.18251e-14
CCDC40	ENSG00000141519.13	1.15665	5.50883e-16	2.29167e-14
PDIA5	ENSG00000065485.16	0.92774	5.88214e-16	2.44178e-14
SLC39A14	ENSG00000104635.12	-0.79799	5.98732e-16	2.48017e-14
RAP2B	ENSG00000181467.3	0.676364	6.07392e-16	2.51072e-14
IRF2BP2	ENSG00000168264.9	-0.559242	6.18661e-16	2.55191e-14
ZDHHC1	ENSG00000159714.9	1.11305	6.30743e-16	2.59627e-14
SFXN1	ENSG00000164466.11	-0.59962	6.32299e-16	2.59721e-14
U2AF2	ENSG00000063244.11	-0.534563	6.99264e-16	2.86625e-14
ZBTB7A	ENSG00000178951.7	0.568731	7.31893e-16	2.99372e-14
BUB3	ENSG00000154473.16	-0.55618	7.5608e-16	3.0862e-14
SEC24A	ENSG00000113615.11	0.816337	8.15886e-16	3.32338e-14
KPNA2	ENSG00000182481.7	-0.593563	8.18064e-16	3.32532e-14
GMPPA	ENSG00000144591.16	0.878081	8.37534e-16	3.39606e-14
KIAA0101	ENSG00000166803.9	-0.792408	8.38941e-16	3.39606e-14
C2orf91	ENSG00000205086.6	1.82492	8.62711e-16	3.48507e-14
TANK	ENSG00000136560.12	0.579706	8.79662e-16	3.54622e-14
HAUS5	ENSG00000249115.7	-0.767011	8.8353e-16	3.55448e-14
SYT7	ENSG00000011347.8	0.664719	9.49797e-16	3.81323e-14
FOXP4	ENSG00000137166.13	0.723272	1.02298e-15	4.09864e-14
P4HB	ENSG00000185624.13	0.753406	1.0434e-15	4.17189e-14
USH1C	ENSG00000006611.14	0.559709	1.05339e-15	4.20322e-14
CYR61	ENSG00000142871.14	1.65441	1.05555e-15	4.20329e-14
GLCE	ENSG00000138604.8	-0.897233	1.06058e-15	4.21474e-14
GPRC5B	ENSG00000167191.10	-3.20367	1.15002e-15	4.56087e-14
FA2H	ENSG00000103089.7	0.709753	1.22391e-15	4.84409e-14
ATP5E	ENSG00000124172.8	-1.06542	1.26411e-15	4.99309e-14
DNAJC22	ENSG00000178401.13	0.774623	1.30294e-15	5.13609e-14
NCSTN	ENSG00000162736.14	-0.596368	1.316e-15	5.17713e-14
ANKRD29	ENSG00000154065.15	0.893331	1.32215e-15	5.1909e-14
GSTA4	ENSG00000170899.9	0.828815	1.34121e-15	5.25519e-14
APLP2	ENSG00000084234.15	-0.480517	1.49988e-15	5.86512e-14
TFG	ENSG00000114354.11	0.599101	1.57833e-15	6.15957e-14
SCARB2	ENSG00000138760.7	-0.635235	1.67768e-15	6.53425e-14
NAT14	ENSG00000090971.4	-1.07299	1.76384e-15	6.85619e-14
NR1H2	ENSG00000131408.12	0.802333	1.89356e-15	7.3458e-14
SEPHS1	ENSG00000086475.13	-0.59044	2.21479e-15	8.57496e-14
RNF115	ENSG00000265491.4	-0.669268	2.36897e-15	9.15376e-14
CLDN15	ENSG00000106404.12	0.803112	2.50056e-15	9.64317e-14
DLG3	ENSG00000082458.10	0.52454	2.51872e-15	9.69409e-14
ENC1	ENSG00000171617.12	0.617577	2.62056e-15	1.00662e-13
RHOT1	ENSG00000126858.15	-0.688301	3.08012e-15	1.18083e-13
TAB1	ENSG00000100324.12	-0.82009	3.15705e-15	1.2056e-13
MFN1	ENSG00000171109.17	0.558699	3.15178e-15	1.2056e-13
PLA2G4A	ENSG00000116711.9	-0.742018	3.36811e-15	1.28369e-13
RP5-1074L1.4	ENSG00000273373.1	-0.970047	3.53282e-15	1.34385e-13
LEPROT	ENSG00000213625.7	-0.719913	3.65915e-15	1.3892e-13
AKAP12	ENSG00000131016.15	1.45532	3.76589e-15	1.42695e-13
C5AR1	ENSG00000197405.6	1.86611	3.9502e-15	1.4939e-13
YPEL2	ENSG00000175155.7	0.826512	4.10305e-15	1.5487e-13
KDELR2	ENSG00000136240.8	0.603813	4.21518e-15	1.58796e-13
CEACAM19	ENSG00000186567.11	1.09219	4.30719e-15	1.6195e-13
CHID1	ENSG00000177830.16	-0.830367	4.43439e-15	1.66413e-13
TCF3	ENSG00000071564.13	0.571134	5.20052e-15	1.9479e-13
TMEM62	ENSG00000137842.5	-0.638501	5.24152e-15	1.95951e-13
MID1IP1	ENSG00000165175.14	0.787356	5.29644e-15	1.97626e-13
2019-03-01	ENSG00000186205.11	-1.01678	6.06396e-15	2.25833e-13
ITM2C	ENSG00000135916.14	-0.797736	6.5767e-15	2.43999e-13
IGFL1P1	ENSG00000268879.1	2.07298	6.57245e-15	2.43999e-13
GNA15	ENSG00000060558.3	1.16328	7.30008e-15	2.70324e-13
UBE2C	ENSG00000175063.15	-0.73596	7.39243e-15	2.73226e-13
NDUFC2	ENSG00000151366.11	-1.22339	7.55616e-15	2.78751e-13
DOPEY2	ENSG00000142197.11	0.88216	7.59395e-15	2.79618e-13
CDK4	ENSG00000135446.15	-0.629123	9.26416e-15	3.40475e-13
WWC1	ENSG00000113645.12	0.549718	9.35091e-15	3.43019e-13
SLC35A2	ENSG00000102100.13	0.60685	9.61555e-15	3.52066e-13
CYP24A1	ENSG00000019186.8	1.2428	1.01464e-14	3.70809e-13
TMEM39A	ENSG00000176142.11	0.637794	1.07545e-14	3.92298e-13
WEE1	ENSG00000166483.9	-0.668186	1.1518e-14	4.19368e-13
SH3TC2	ENSG00000169247.10	0.961015	1.17514e-14	4.27071e-13
RCCD1	ENSG00000166965.11	-0.772362	1.26443e-14	4.58665e-13
PSCA	ENSG00000167653.4	1.17746	1.29122e-14	4.67518e-13
LMO7	ENSG00000136153.18	0.724464	1.32451e-14	4.78683e-13
FANCG	ENSG00000221829.8	-0.749378	1.36186e-14	4.91275e-13
ZNF468	ENSG00000204604.8	0.788258	1.43629e-14	5.1717e-13
TDG	ENSG00000139372.13	0.739697	1.53789e-14	5.52736e-13
GSKIP	ENSG00000100744.13	-0.723048	1.59962e-14	5.72815e-13
MOGAT3	ENSG00000106384.9	1.02105	1.59948e-14	5.72815e-13
ABCC3	ENSG00000108846.14	-0.48451	1.65032e-14	5.8989e-13
OPTN	ENSG00000123240.15	0.670178	1.70013e-14	6.06588e-13
DBP	ENSG00000105516.9	-1.18855	1.7064e-14	6.07716e-13
RP11-412H8.2	ENSG00000258175.1	2.74424	1.71207e-14	6.08626e-13
UNC119B	ENSG00000175970.8	-0.654188	1.71646e-14	6.09077e-13
PHC1	ENSG00000111752.9	-2.16035	1.724e-14	6.10645e-13
FOSB	ENSG00000125740.12	1.16755	1.74071e-14	6.1545e-13
AC093838.4	ENSG00000152117.16	-0.692146	1.98328e-14	6.99948e-13
NSF	ENSG00000073969.17	0.635568	2.03869e-14	7.18206e-13
ESPL1	ENSG00000135476.10	-0.676683	2.04814e-14	7.20239e-13
FGFR3	ENSG00000068078.16	0.553126	2.14969e-14	7.54592e-13
PAM	ENSG00000145730.19	0.559832	2.21609e-14	7.76506e-13
CSNK2A2	ENSG00000070770.7	0.543284	2.63122e-14	9.20316e-13
NDUFS2	ENSG00000158864.11	0.668367	2.76819e-14	9.66493e-13
VAPB	ENSG00000124164.14	-0.593898	2.79601e-14	9.74467e-13
EPHA1	ENSG00000146904.7	0.588324	2.90052e-14	1.00909e-12
POLR2G	ENSG00000168002.10	-0.691925	2.96441e-14	1.02949e-12
HINT3	ENSG00000111911.6	-0.798578	2.97216e-14	1.03035e-12
MRPL10	ENSG00000159111.11	-0.673689	3.40251e-14	1.17745e-12
PTK2B	ENSG00000120899.16	1.06698	3.49275e-14	1.20654e-12
ANKRD45	ENSG00000183831.6	1.8568	3.58834e-14	1.23737e-12
AIF1L	ENSG00000126878.11	-1.45134	3.67488e-14	1.26499e-12
CMPK1	ENSG00000162368.12	0.489153	3.76651e-14	1.29425e-12
STK38	ENSG00000112079.8	0.600237	3.82315e-14	1.31141e-12
MCM7	ENSG00000166508.16	-0.600633	3.88002e-14	1.32859e-12
B4GALT1	ENSG00000086062.11	0.529496	3.96969e-14	1.35691e-12
ATP6V1G1	ENSG00000136888.6	0.827839	4.03283e-14	1.37609e-12
SPC24	ENSG00000161888.10	-0.889938	4.09969e-14	1.39646e-12
NASP	ENSG00000132780.15	-0.498744	4.35215e-14	1.47988e-12
LYZ	ENSG00000090382.5	-0.532911	4.3821e-14	1.48748e-12
KIAA1217	ENSG00000120549.14	0.861188	4.41394e-14	1.49546e-12
ROBO2	ENSG00000185008.16	2.41964	4.4209e-14	1.49546e-12
CMTM3	ENSG00000140931.18	-1.13532	4.5314e-14	1.52492e-12
2019-09-08	ENSG00000164402.12	-0.563095	4.51701e-14	1.52492e-12
RP4-568C11.4	ENSG00000274173.1	0.884639	4.52632e-14	1.52492e-12
IFT27	ENSG00000100360.13	1.22175	4.57061e-14	1.53547e-12
E2F5	ENSG00000133740.9	-0.767674	4.63756e-14	1.55529e-12
HPGD	ENSG00000164120.12	0.618758	4.77895e-14	1.59996e-12
OAS1	ENSG00000089127.11	0.798602	4.99557e-14	1.66963e-12
LAMC2	ENSG00000058085.13	0.652611	5.11145e-14	1.70544e-12
RP11-10A14.5	ENSG00000248538.5	1.53442	5.24664e-14	1.74757e-12
RNASEL	ENSG00000135828.10	0.792735	5.48329e-14	1.82329e-12
ARHGEF28	ENSG00000214944.8	0.548828	5.60478e-14	1.86052e-12
ESYT2	ENSG00000117868.14	0.705591	5.88591e-14	1.95053e-12
ISL1	ENSG00000016082.13	0.838802	5.90783e-14	1.95448e-12
RDH11	ENSG00000072042.11	0.614204	6.01665e-14	1.98712e-12
TMEM214	ENSG00000119777.17	0.609363	6.18203e-14	2.0383e-12
FRK	ENSG00000111816.7	0.88724	6.28648e-14	2.06925e-12
ZNF143	ENSG00000166478.8	0.69365	6.74004e-14	2.21481e-12
RP11-234B24.2	ENSG00000255474.1	2.34062	7.0107e-14	2.29989e-12
FBXO44	ENSG00000132879.12	-1.18216	7.17781e-14	2.35076e-12
DDX60L	ENSG00000181381.12	1.06828	7.25062e-14	2.37064e-12
HECTD3	ENSG00000126107.13	0.574303	7.76081e-14	2.53321e-12
RLTPR	ENSG00000159753.12	-2.73449	8.04566e-14	2.62181e-12
CXCL16	ENSG00000161921.13	-0.862711	8.29767e-14	2.69944e-12
GNPAT	ENSG00000116906.10	-0.61832	8.43439e-14	2.73935e-12
UGT8	ENSG00000174607.9	-0.603172	8.51325e-14	2.76038e-12
FAM65A	ENSG00000039523.16	-0.63443	8.56217e-14	2.77165e-12
LAPTM4B	ENSG00000104341.15	-0.599459	8.61817e-14	2.78517e-12
C12orf65	ENSG00000130921.6	-0.830278	9.2772e-14	2.99213e-12
PAPSS2	ENSG00000198682.11	0.532286	9.28921e-14	2.99213e-12
JKAMP	ENSG00000050130.16	-0.775547	9.43044e-14	3.02916e-12
CKAP2	ENSG00000136108.13	-0.559566	9.43514e-14	3.02916e-12
GPCPD1	ENSG00000125772.11	-1.07791	9.45207e-14	3.02962e-12
RAP2C	ENSG00000123728.8	0.68435	9.52437e-14	3.0478e-12
EMILIN2	ENSG00000132205.9	-1.13725	9.85339e-14	3.14793e-12
CD320	ENSG00000167775.9	-0.856628	9.99748e-14	3.18875e-12
AGBL5	ENSG00000084693.14	-0.593111	1.03745e-13	3.30361e-12
UCA1	ENSG00000214049.6	0.955341	1.09265e-13	3.47375e-12
NEDD9	ENSG00000111859.15	0.666426	1.11166e-13	3.52844e-12
DAD1	ENSG00000129562.9	-0.936713	1.14013e-13	3.61295e-12
SH3PXD2A	ENSG00000107957.15	0.923682	1.1637e-13	3.68165e-12
LINC00675	ENSG00000263429.3	0.858767	1.20189e-13	3.79635e-12
KDM6B	ENSG00000132510.9	0.65586	1.21449e-13	3.82994e-12
POLA2	ENSG00000014138.7	-0.635883	1.26199e-13	3.97334e-12
AASDHPPT	ENSG00000149313.9	-0.690268	1.28381e-13	4.03553e-12
ATG4A	ENSG00000101844.16	0.870099	1.29261e-13	4.05668e-12
HMGB2	ENSG00000164104.10	-0.535398	1.29978e-13	4.07266e-12
POF1B	ENSG00000124429.16	0.779882	1.31068e-13	4.10023e-12
LRRC59	ENSG00000108829.9	0.575039	1.45725e-13	4.55146e-12
TRIM44	ENSG00000166326.6	-0.789185	1.47873e-13	4.6112e-12
EPN3	ENSG00000049283.16	0.769496	1.52921e-13	4.761e-12
TRIM6	ENSG00000121236.18	2.14918	1.59092e-13	4.94525e-12
PDIA2	ENSG00000185615.14	1.82742	1.60013e-13	4.966e-12
GRAMD1B	ENSG00000023171.13	0.604357	1.64618e-13	5.10081e-12
SMARCD1	ENSG00000066117.13	0.572309	1.65968e-13	5.13451e-12
DSCC1	ENSG00000136982.5	-0.826087	1.66703e-13	5.14911e-12
EIF3L	ENSG00000100129.16	-0.541419	1.70022e-13	5.24334e-12
FLRT3	ENSG00000125848.9	0.895146	1.74803e-13	5.38227e-12
RECQL4	ENSG00000160957.11	-0.726791	1.81632e-13	5.58375e-12
FUS	ENSG00000089280.17	-0.475002	1.90036e-13	5.83294e-12
HJURP	ENSG00000123485.10	-0.552679	2.02016e-13	6.19093e-12
XXYLT1-AS2	ENSG00000230266.1	1.80799	2.11932e-13	6.48464e-12
RFX6	ENSG00000185002.8	2.35177	2.17453e-13	6.64319e-12
CBFB	ENSG00000067955.12	-0.584956	2.18108e-13	6.6528e-12
MXD3	ENSG00000213347.9	-0.976571	2.29897e-13	7.00149e-12
NUDCD3	ENSG00000015676.16	0.522877	2.38916e-13	7.26483e-12
GAK	ENSG00000178950.15	0.516298	2.41516e-13	7.33249e-12
NOL9	ENSG00000162408.10	-0.691634	2.42697e-13	7.3569e-12
ODC1	ENSG00000115758.11	-0.512833	2.48638e-13	7.52535e-12
BHLHE40	ENSG00000134107.4	1.02117	2.56245e-13	7.74359e-12
CAMSAP1	ENSG00000130559.17	-0.848903	2.66254e-13	8.03364e-12
EXOSC5	ENSG00000077348.7	-0.68222	2.69102e-13	8.10705e-12
IGF2BP2	ENSG00000073792.14	0.500459	2.78993e-13	8.39212e-12
AP3D1	ENSG00000065000.14	0.47845	2.84019e-13	8.53017e-12
ALDH3B1	ENSG00000006534.14	0.610825	2.90114e-13	8.69986e-12
RAC2	ENSG00000128340.13	-0.960841	3.01395e-13	9.02431e-12
KRT19	ENSG00000171345.12	0.818983	3.14699e-13	9.40825e-12
APH1B	ENSG00000138613.12	0.845553	3.33584e-13	9.9576e-12
WWP2	ENSG00000198373.11	0.604823	3.58874e-13	1.06962e-11
KIF22	ENSG00000079616.11	-0.662955	3.60277e-13	1.07217e-11
CDC25B	ENSG00000101224.16	-0.543024	3.71376e-13	1.10352e-11
IFNE	ENSG00000184995.7	-1.12421	3.88787e-13	1.1535e-11
FAHD2B	ENSG00000144199.10	-1.0421	3.89476e-13	1.15379e-11
MIDN	ENSG00000167470.11	0.528348	3.9178e-13	1.15886e-11
LINC01268	ENSG00000227502.2	1.14907	3.95412e-13	1.16784e-11
SSR3	ENSG00000114850.5	0.606595	3.96808e-13	1.17019e-11
LINC01578	ENSG00000272888.4	-0.808835	3.98788e-13	1.17426e-11
CEP41	ENSG00000106477.17	0.878558	4.18399e-13	1.23016e-11
C21orf58	ENSG00000160298.16	-0.794506	4.25095e-13	1.24797e-11
ARFGAP2	ENSG00000149182.13	-0.543068	4.29045e-13	1.25767e-11
CYP3A5	ENSG00000106258.12	0.612456	4.31198e-13	1.26209e-11
PRKACB	ENSG00000142875.18	1.03128	4.32727e-13	1.26468e-11
PITPNC1	ENSG00000154217.13	0.634725	4.4134e-13	1.28792e-11
CFAP45	ENSG00000213085.8	1.44525	4.55687e-13	1.32781e-11
FAXDC2	ENSG00000170271.9	0.803947	4.61046e-13	1.34142e-11
RRN3P3	ENSG00000257122.4	-1.06046	4.68631e-13	1.36147e-11
TOP1	ENSG00000198900.5	0.564843	4.69954e-13	1.36328e-11
PRMT6	ENSG00000198890.7	0.795044	4.73103e-13	1.37039e-11
TMEM263	ENSG00000151135.8	0.611965	4.76089e-13	1.377e-11
INPP4B	ENSG00000109452.11	1.0517	4.94562e-13	1.42621e-11
SYTL5	ENSG00000147041.10	0.902259	4.94062e-13	1.42621e-11
ELOVL7	ENSG00000164181.12	-1.00297	5.03363e-13	1.44945e-11
ARHGDIG	ENSG00000242173.7	1.58914	5.12131e-13	1.47253e-11
ARHGAP21	ENSG00000107863.15	0.864689	5.73756e-13	1.64729e-11
DSN1	ENSG00000149636.14	-0.660453	5.83276e-13	1.67217e-11
GPR110	ENSG00000153292.14	0.70387	5.95071e-13	1.70349e-11
DHCR7	ENSG00000172893.14	0.591753	6.02897e-13	1.72337e-11
GOLGA5	ENSG00000066455.11	0.653834	6.14455e-13	1.75384e-11
GTPBP4	ENSG00000107937.17	0.484093	6.15978e-13	1.75563e-11
CTSV	ENSG00000136943.9	-0.916753	6.19022e-13	1.76173e-11
LAMA3	ENSG00000053747.14	0.862505	6.26675e-13	1.78092e-11
SYTL3	ENSG00000164674.14	1.73051	6.68408e-13	1.89676e-11
DYNC2H1	ENSG00000187240.12	-1.30035	6.77497e-13	1.91977e-11
TP53I11	ENSG00000175274.17	0.475049	6.81452e-13	1.92818e-11
SPINK5	ENSG00000133710.14	1.26182	7.31281e-13	2.06619e-11
AKR1B10	ENSG00000198074.8	-0.743903	7.41627e-13	2.09239e-11
CTR9	ENSG00000198730.6	0.477474	7.59489e-13	2.1397e-11
ESYT1	ENSG00000139641.11	-0.58126	8.50504e-13	2.39267e-11
PRDM1	ENSG00000057657.13	1.62151	8.62762e-13	2.42367e-11
KYNU	ENSG00000115919.13	1.33388	8.77059e-13	2.46029e-11
PRR3	ENSG00000204576.10	-0.833198	8.80875e-13	2.46746e-11
DEPTOR	ENSG00000155792.8	-1.06943	8.87451e-13	2.48232e-11
FAM64A	ENSG00000129195.14	-0.69483	8.98475e-13	2.50957e-11
NUP93	ENSG00000102900.11	-0.637936	9.29103e-13	2.59142e-11
OAF	ENSG00000184232.7	-0.789274	9.42227e-13	2.62428e-11
FANCD2	ENSG00000144554.9	-0.907474	9.44108e-13	2.62578e-11
IFITM3	ENSG00000142089.14	-1.05276	9.92885e-13	2.75751e-11
RASL10B	ENSG00000270885.1	-1.35543	1.00889e-12	2.798e-11
INSC	ENSG00000188487.10	2.25831	1.06759e-12	2.9566e-11
TMPRSS13	ENSG00000137747.13	0.869175	1.09812e-12	3.03684e-11
TMEM198	ENSG00000188760.9	-2.18927	1.15565e-12	3.19141e-11
SCAMP5	ENSG00000198794.10	-1.25707	1.24035e-12	3.42051e-11
PTDSS1	ENSG00000156471.11	-0.531814	1.28508e-12	3.53885e-11
MAGED1	ENSG00000179222.16	0.739597	1.31747e-12	3.61787e-11
FAM3C	ENSG00000196937.9	0.556935	1.3163e-12	3.61787e-11
SOX13	ENSG00000143842.13	0.550902	1.35497e-12	3.71562e-11
CENPK	ENSG00000123219.11	-0.605444	1.38169e-12	3.78358e-11
KRT13	ENSG00000171401.13	0.842063	1.43995e-12	3.93762e-11
CPNE7	ENSG00000178773.13	-0.719667	1.46098e-12	3.98954e-11
GLUL	ENSG00000135821.15	0.524285	1.48419e-12	4.04727e-11
LOXL1-AS1	ENSG00000261801.4	-1.16335	1.51595e-12	4.1281e-11
HMMR	ENSG00000072571.18	-0.628333	1.56329e-12	4.2511e-11
INPP5A	ENSG00000068383.17	0.701258	1.58147e-12	4.29456e-11
BARX2	ENSG00000043039.6	0.955855	1.63024e-12	4.42086e-11
ADD2	ENSG00000075340.21	1.06119	1.69415e-12	4.5878e-11
TCOF1	ENSG00000070814.16	0.529526	1.74078e-12	4.70756e-11
FBXO5	ENSG00000112029.8	-0.704865	1.80666e-12	4.87898e-11
CENPM	ENSG00000100162.13	-0.908827	1.82815e-12	4.91663e-11
FAM98A	ENSG00000119812.17	0.556091	1.82624e-12	4.91663e-11
RAB11FIP4	ENSG00000131242.14	0.596205	1.82763e-12	4.91663e-11
EGR1	ENSG00000120738.7	0.794424	1.87801e-12	5.04379e-11
WDR62	ENSG00000075702.15	-0.606218	1.90466e-12	5.10835e-11
IARS	ENSG00000196305.16	-0.734321	1.9588e-12	5.24636e-11
MANF	ENSG00000145050.14	0.788902	2.012e-12	5.38149e-11
RMDN3	ENSG00000137824.14	-0.619194	2.01711e-12	5.38777e-11
ALG9	ENSG00000086848.13	-1.07876	2.09034e-12	5.57575e-11
ZNFX1	ENSG00000124201.13	0.611908	2.10594e-12	5.60972e-11
ZHX2	ENSG00000178764.7	0.671252	2.18741e-12	5.81882e-11
GDF11	ENSG00000135414.8	-0.873337	2.19257e-12	5.82462e-11
NFE2L2	ENSG00000116044.14	-0.52814	2.21408e-12	5.87378e-11
STAT5A	ENSG00000126561.15	-1.01879	2.24552e-12	5.94912e-11
EOGT	ENSG00000163378.12	-0.973854	2.32956e-12	6.16341e-11
S100A5	ENSG00000196420.6	1.101	2.37223e-12	6.26781e-11
NRSN2	ENSG00000125841.11	-0.65102	2.43524e-12	6.42562e-11
TMEM136	ENSG00000181264.7	-1.65921	2.54913e-12	6.71707e-11
MTRF1	ENSG00000120662.14	0.670001	2.56149e-12	6.74055e-11
DUSP3	ENSG00000108861.7	0.515324	2.70243e-12	7.10188e-11
ULK3	ENSG00000140474.11	-0.740283	2.77364e-12	7.27921e-11
IL6ST	ENSG00000134352.18	-1.07359	2.91128e-12	7.63021e-11
IL1RN	ENSG00000136689.17	0.842611	2.93102e-12	7.67165e-11
KIAA0100	ENSG00000007202.13	-0.740355	2.98037e-12	7.7904e-11
SLC52A3	ENSG00000101276.13	0.614929	2.99512e-12	7.8111e-11
ATHL1	ENSG00000142102.14	-0.830856	2.99628e-12	7.8111e-11
FAF2	ENSG00000113194.11	-0.643131	3.00202e-12	7.81564e-11
TDP1	ENSG00000042088.12	-0.782116	3.22465e-12	8.3841e-11
TICRR	ENSG00000140534.12	-0.793315	3.29233e-12	8.54868e-11
ERGIC2	ENSG00000087502.16	0.552939	3.57492e-12	9.27013e-11
KIF2C	ENSG00000142945.11	-0.534265	3.58791e-12	9.29149e-11
FBXO36	ENSG00000153832.10	1.09598	3.73174e-12	9.65119e-11
GNPDA1	ENSG00000113552.14	-0.617563	3.97409e-12	1.02644e-10
MALRD1	ENSG00000204740.8	1.64216	4.3682e-12	1.12674e-10
YWHAG	ENSG00000170027.6	0.546114	4.64503e-12	1.19657e-10
UPF2	ENSG00000151461.18	0.470226	4.66752e-12	1.20078e-10
ZNF622	ENSG00000173545.4	0.723459	4.69699e-12	1.20677e-10
FAM217B	ENSG00000196227.9	0.864975	4.72824e-12	1.21321e-10
LRIF1	ENSG00000121931.14	0.820939	4.79846e-12	1.22961e-10
CALML4	ENSG00000129007.13	0.559664	4.93813e-12	1.26375e-10
PLD3	ENSG00000105223.17	0.732474	4.96712e-12	1.26951e-10
RNF39	ENSG00000204618.7	0.849482	5.02408e-12	1.28239e-10
NBPF1	ENSG00000219481.9	-0.980109	5.03277e-12	1.28293e-10
AC004381.6	ENSG00000005189.18	-1.03671	5.24378e-12	1.33498e-10
SLC9A1	ENSG00000090020.9	0.544119	5.39257e-12	1.37107e-10
KLK8	ENSG00000129455.14	1.71612	5.94857e-12	1.51047e-10
NACC2	ENSG00000148411.6	0.58674	5.97974e-12	1.51642e-10
HLA-DMA	ENSG00000204257.13	-0.903488	6.23222e-12	1.5784e-10
SDC3	ENSG00000162512.14	-1.02281	6.26798e-12	1.5854e-10
HOXC4	ENSG00000198353.7	-0.64195	6.42051e-12	1.62188e-10
CHST11	ENSG00000171310.9	1.95441	6.50542e-12	1.64121e-10
C3orf58	ENSG00000181744.7	-0.941642	6.54641e-12	1.64943e-10
SESN1	ENSG00000080546.12	-0.745292	6.61902e-12	1.66557e-10
ARL6IP1	ENSG00000170540.13	-0.594402	6.74856e-12	1.69599e-10
CHMP2B	ENSG00000083937.7	0.701589	7.03546e-12	1.76582e-10
TXNDC12	ENSG00000117862.10	0.601307	7.13327e-12	1.78807e-10
MEGF9	ENSG00000106780.8	-0.949347	7.36523e-12	1.84385e-10
DDX11	ENSG00000013573.15	-0.530385	7.44475e-12	1.86138e-10
LATS2	ENSG00000150457.8	0.795597	7.80014e-12	1.94774e-10
UFD1L	ENSG00000070010.17	0.525152	7.9582e-12	1.98468e-10
TES	ENSG00000135269.16	0.521044	7.97413e-12	1.98612e-10
ECSIT	ENSG00000130159.12	0.721958	7.9858e-12	1.98649e-10
MSMO1	ENSG00000052802.11	0.697303	8.06598e-12	2.00389e-10
COPB1	ENSG00000129083.11	0.444811	8.22731e-12	2.04137e-10
TBL1X	ENSG00000101849.14	0.669259	8.48318e-12	2.10219e-10
ST3GAL4	ENSG00000110080.17	0.637995	8.64604e-12	2.13863e-10
DCAF16	ENSG00000163257.9	-0.659517	8.65208e-12	2.13863e-10
GOLT1B	ENSG00000111711.8	0.548084	8.69223e-12	2.14584e-10
GSTM4	ENSG00000168765.14	-1.33013	9.19664e-12	2.2675e-10
PFN2	ENSG00000070087.12	-0.537623	9.53618e-12	2.34825e-10
SEC61A1	ENSG00000058262.8	0.578142	9.79137e-12	2.40806e-10
PTPN12	ENSG00000127947.14	0.469163	1.07708e-11	2.64562e-10
OIP5	ENSG00000104147.7	-0.786393	1.07986e-11	2.64911e-10
NYNRIN	ENSG00000205978.5	0.50323	1.14292e-11	2.8003e-10
ACPP	ENSG00000014257.14	1.12652	1.1468e-11	2.8063e-10
MCM5	ENSG00000100297.14	-0.553591	1.17562e-11	2.87321e-10
PLA2G16	ENSG00000176485.9	-0.45029	1.17909e-11	2.8781e-10
SEL1L3	ENSG00000091490.9	-0.56493	1.26225e-11	3.07341e-10
RFC3	ENSG00000133119.11	-0.765596	1.2619e-11	3.07341e-10
RGS19	ENSG00000171700.12	0.87495	1.28876e-11	3.13405e-10
PKP2	ENSG00000057294.12	0.624677	1.3254e-11	3.21916e-10
C4orf19	ENSG00000154274.13	0.59012	1.35733e-11	3.29262e-10
DHX37	ENSG00000150990.6	0.572773	1.38589e-11	3.35773e-10
TRIB1	ENSG00000173334.3	0.459243	1.42768e-11	3.45471e-10
SRSF11	ENSG00000116754.12	-0.535025	1.43333e-11	3.4641e-10
OLMALINC	ENSG00000235823.1	0.709838	1.4422e-11	3.48121e-10
SLC6A14	ENSG00000268104.2	2.31729	1.4551e-11	3.50802e-10
PPT1	ENSG00000131238.15	0.548147	1.45869e-11	3.51236e-10
FAM102A	ENSG00000167106.10	0.497079	1.4628e-11	3.51793e-10
DDX55	ENSG00000111364.14	-0.559443	1.49726e-11	3.59636e-10
OSTC	ENSG00000198856.11	0.711013	1.49998e-11	3.59847e-10
PCDH1	ENSG00000156453.12	0.467964	1.50262e-11	3.60039e-10
MRS2	ENSG00000124532.13	-0.558112	1.52346e-11	3.64587e-10
KRT17	ENSG00000128422.14	-1.05605	1.53586e-11	3.67105e-10
KPNA7	ENSG00000185467.7	2.17703	1.59194e-11	3.80045e-10
TNFAIP3	ENSG00000118503.13	-1.48281	1.59762e-11	3.80936e-10
TUBA1B	ENSG00000123416.14	-0.451109	1.65406e-11	3.93911e-10
CLUHP3	ENSG00000131797.11	-0.813692	1.6591e-11	3.94632e-10
CHTF18	ENSG00000127586.15	-0.704399	1.67052e-11	3.96382e-10
B4GAT1	ENSG00000174684.6	-0.87224	1.66961e-11	3.96382e-10
CMSS1	ENSG00000184220.9	-0.604501	1.76591e-11	4.1851e-10
PGD	ENSG00000142657.19	-0.467454	1.77278e-11	4.19629e-10
ZNF766	ENSG00000196214.9	0.618482	1.7837e-11	4.21704e-10
CYTH3	ENSG00000008256.14	-0.920414	1.80765e-11	4.2685e-10
RTKN2	ENSG00000182010.9	-0.89717	1.81201e-11	4.27362e-10
GIGYF1	ENSG00000146830.9	-0.442174	1.81818e-11	4.28301e-10
DPY19L3	ENSG00000178904.17	-0.79646	1.84427e-11	4.33926e-10
CCDC84	ENSG00000186166.7	-0.849145	1.86989e-11	4.39425e-10
SRSF3	ENSG00000112081.15	-0.457979	1.89853e-11	4.45619e-10
SRPX2	ENSG00000102359.5	1.63482	1.94804e-11	4.56691e-10
LUM	ENSG00000139329.4	2.52552	1.97861e-11	4.63302e-10
GRAMD1C	ENSG00000178075.18	1.11141	1.98788e-11	4.64917e-10
AFAP1	ENSG00000196526.9	0.730429	1.99942e-11	4.67058e-10
RP11-203J24.8	ENSG00000227218.6	2.01802	2.05224e-11	4.78823e-10
FLNA	ENSG00000196924.13	-0.678907	2.10372e-11	4.9025e-10
SLC25A15	ENSG00000102743.13	-1.00413	2.11012e-11	4.91155e-10
CERS5	ENSG00000139624.11	-0.755958	2.12142e-11	4.93198e-10
NR2F2	ENSG00000185551.11	0.488764	2.17791e-11	5.05731e-10
PDE4DIP	ENSG00000178104.18	0.684563	2.18947e-11	5.07811e-10
PLIN1	ENSG00000166819.10	1.33675	2.1991e-11	5.09441e-10
MXRA8	ENSG00000162576.15	1.08621	2.20415e-11	5.10007e-10
PROM1	ENSG00000007062.10	-0.567376	2.23157e-11	5.1574e-10
ARRDC4	ENSG00000140450.8	-0.894017	2.25576e-11	5.20715e-10
C12orf57	ENSG00000111678.9	-1.10728	2.26327e-11	5.21833e-10
VTA1	ENSG00000009844.14	0.460507	2.32639e-11	5.35339e-10
IQCE	ENSG00000106012.16	0.484783	2.32732e-11	5.35339e-10
TM9SF2	ENSG00000125304.8	0.428579	2.39996e-11	5.51399e-10
PDE4C	ENSG00000105650.20	1.02777	2.40994e-11	5.53042e-10
TNFRSF11A	ENSG00000141655.14	-0.786588	2.46579e-11	5.6458e-10
ANKRD46	ENSG00000186106.10	-0.910217	2.46599e-11	5.6458e-10
BAIAP2L1	ENSG00000006453.12	0.450313	2.5705e-11	5.87817e-10
GNAQ	ENSG00000156052.9	0.662287	2.63166e-11	6.01101e-10
PAFAH2	ENSG00000158006.12	0.570882	2.67469e-11	6.10071e-10
MAN1B1	ENSG00000177239.13	-0.449953	2.67717e-11	6.10071e-10
RFC4	ENSG00000163918.9	-0.708947	2.71986e-11	6.19076e-10
MERTK	ENSG00000153208.15	-1.18561	2.78654e-11	6.33516e-10
MFSD4	ENSG00000174514.11	-1.26478	2.8146e-11	6.39152e-10
CDKN1A	ENSG00000124762.12	0.863342	2.86148e-11	6.49044e-10
PRR15	ENSG00000176532.3	0.629417	2.8888e-11	6.54483e-10
TMEM144	ENSG00000164124.9	0.730864	2.89217e-11	6.54488e-10
CLIP1	ENSG00000130779.18	0.791748	2.97228e-11	6.71838e-10
PPP1R15A	ENSG00000087074.7	0.487965	2.99788e-11	6.76843e-10
LSS	ENSG00000160285.13	0.537333	3.03684e-11	6.84848e-10
MUC3A	ENSG00000169894.16	-0.678378	3.07202e-11	6.91984e-10
CDCA8	ENSG00000134690.9	-0.518325	3.1022e-11	6.97977e-10
PDK2	ENSG00000005882.10	-0.591358	3.20714e-11	7.20556e-10
HDAC1	ENSG00000116478.10	0.462878	3.20992e-11	7.20556e-10
BHLHA15	ENSG00000180535.3	1.21336	3.2239e-11	7.22863e-10
ADRA2A	ENSG00000150594.6	-0.739525	3.34368e-11	7.48862e-10
DEGS1	ENSG00000143753.11	-0.954715	3.35111e-11	7.49666e-10
GRAMD3	ENSG00000155324.8	0.832566	3.42491e-11	7.65301e-10
CCDC112	ENSG00000164221.11	0.748419	3.44457e-11	7.68815e-10
ZNF655	ENSG00000197343.9	-0.780383	3.47103e-11	7.73839e-10
ZCCHC24	ENSG00000165424.6	1.32478	3.57472e-11	7.96046e-10
PCSK5	ENSG00000099139.12	0.690249	3.85669e-11	8.57672e-10
B3GNT3	ENSG00000179913.9	0.579998	3.86022e-11	8.57672e-10
CDCA3	ENSG00000111665.10	-0.631429	3.89444e-11	8.63411e-10
IGF2	ENSG00000167244.16	0.56228	3.89489e-11	8.63411e-10
NUCB2	ENSG00000070081.14	0.780986	3.93071e-11	8.70366e-10
SLC7A7	ENSG00000155465.17	-0.707278	3.94313e-11	8.72127e-10
ZNF358	ENSG00000198816.5	-1.82636	3.96045e-11	8.74968e-10
PKDCC	ENSG00000162878.11	-0.54856	3.97523e-11	8.77244e-10
PARP1	ENSG00000143799.11	-0.435213	4.03729e-11	8.89934e-10
MAN2C1	ENSG00000140400.13	-0.490764	4.06337e-11	8.94673e-10
ZCCHC3	ENSG00000247315.3	0.626476	4.24906e-11	9.34506e-10
WBP4	ENSG00000120688.8	0.588919	4.27613e-11	9.39404e-10
C2CD2L	ENSG00000172375.11	0.552163	4.31969e-11	9.47907e-10
G6PD	ENSG00000160211.14	-0.533549	4.34665e-11	9.52755e-10
MC1R	ENSG00000258839.2	0.89083	4.46931e-11	9.78544e-10
ALDH1A1	ENSG00000165092.11	-0.481501	4.5049e-11	9.85233e-10
PRC1	ENSG00000198901.12	-0.530946	4.65736e-11	1.01744e-09
SCART1	ENSG00000214279.11	-1.1855	4.6918e-11	1.02382e-09
PIGZ	ENSG00000119227.6	-0.8063	4.88718e-11	1.06526e-09
TMC8	ENSG00000167895.13	-0.712246	4.94917e-11	1.07758e-09
UNK	ENSG00000132478.8	-0.567705	4.98787e-11	1.08418e-09
VAMP1	ENSG00000139190.15	-0.896809	4.99058e-11	1.08418e-09
OSBPL2	ENSG00000130703.14	0.445418	5.03373e-11	1.09234e-09
PRKAB1	ENSG00000111725.9	-0.545112	5.27852e-11	1.14292e-09
SLC12A9	ENSG00000146828.16	-0.561102	5.27504e-11	1.14292e-09
TBC1D9B	ENSG00000197226.11	0.437447	5.39156e-11	1.1661e-09
ZNF22	ENSG00000165512.4	-0.737387	5.47889e-11	1.18368e-09
SLC10A7	ENSG00000120519.13	0.780592	5.53014e-11	1.19344e-09
ERGIC1	ENSG00000113719.14	0.418348	5.73128e-11	1.23548e-09
GNS	ENSG00000135677.9	-0.620296	5.7876e-11	1.24625e-09
ZFAND3	ENSG00000156639.10	-0.491866	6.01188e-11	1.29312e-09
DENND6A	ENSG00000174839.11	0.665442	6.18937e-11	1.32983e-09
HMGN2	ENSG00000198830.9	-0.470755	6.24521e-11	1.34036e-09
TGFBR2	ENSG00000163513.16	0.674558	6.28496e-11	1.34741e-09
SLC39A7	ENSG00000112473.15	0.679363	6.39863e-11	1.37028e-09
RB1	ENSG00000139687.12	-0.866187	6.41321e-11	1.37189e-09
FOXN3	ENSG00000053254.14	1.09527	6.44084e-11	1.3763e-09
C2orf54	ENSG00000172478.16	0.862456	6.61118e-11	1.41115e-09
TAGLN	ENSG00000149591.15	0.791242	6.74364e-11	1.43786e-09
EIF2AK3	ENSG00000172071.10	0.804072	6.75437e-11	1.43858e-09
MSH5	ENSG00000204410.13	-0.906726	6.84442e-11	1.45617e-09
TMEM173	ENSG00000184584.11	-0.676189	6.99917e-11	1.48748e-09
LCMT1	ENSG00000205629.10	-0.742929	7.12967e-11	1.51357e-09
SLC35C1	ENSG00000181830.8	0.583106	7.27267e-11	1.54225e-09
ZDHHC8	ENSG00000099904.14	-0.536422	7.53694e-11	1.59656e-09
MOB4	ENSG00000115540.13	-0.614571	7.92739e-11	1.67745e-09
KCNJ14	ENSG00000182324.6	0.927955	8.12021e-11	1.71639e-09
DNMT1	ENSG00000130816.13	-0.597797	8.17584e-11	1.72629e-09
ECT2	ENSG00000114346.12	-0.679665	8.34007e-11	1.75906e-09
CAPN9	ENSG00000135773.11	0.894959	8.43062e-11	1.77624e-09
MUC2	ENSG00000198788.8	1.24173	8.51156e-11	1.79137e-09
H2AFV	ENSG00000105968.17	-0.45873	8.578e-11	1.80341e-09
CMIP	ENSG00000153815.15	0.533604	8.65288e-11	1.8172e-09
SLC28A1	ENSG00000156222.10	1.70371	8.77063e-11	1.83995e-09
GLO1	ENSG00000124767.6	-0.477385	8.83786e-11	1.85207e-09
EML3	ENSG00000149499.10	-0.608049	9.01226e-11	1.88659e-09
ARHGDIB	ENSG00000111348.7	0.570688	9.10896e-11	1.90479e-09
GRAMD4	ENSG00000075240.15	0.564443	9.32885e-11	1.94869e-09
RIMKLA	ENSG00000177181.13	-0.883158	9.38519e-11	1.95837e-09
PDIA6	ENSG00000143870.11	0.459151	9.53412e-11	1.98732e-09
F3	ENSG00000117525.12	0.905169	9.94658e-11	2.07109e-09
LIPE	ENSG00000079435.8	-0.63504	9.96981e-11	2.07372e-09
RHOBTB3	ENSG00000164292.11	-0.638324	1.00862e-10	2.0957e-09
TJP3	ENSG00000105289.13	0.519823	1.01105e-10	2.09851e-09
EZR	ENSG00000092820.16	0.487883	1.01552e-10	2.10556e-09
LMAN2L	ENSG00000114988.10	-0.805857	1.01854e-10	2.10736e-09
TRIM24	ENSG00000122779.15	-0.562224	1.01749e-10	2.10736e-09
SGK2	ENSG00000101049.13	-0.584861	1.03709e-10	2.14347e-09
GPR125	ENSG00000152990.12	-0.552856	1.04138e-10	2.15006e-09
ZNF765	ENSG00000196417.11	0.818131	1.04686e-10	2.15909e-09
ARL4A	ENSG00000122644.11	0.608626	1.05391e-10	2.17134e-09
RAB27A	ENSG00000069974.14	-0.954233	1.06978e-10	2.20171e-09
PKMYT1	ENSG00000127564.15	-0.84575	1.12738e-10	2.31783e-09
JUP	ENSG00000173801.15	0.472829	1.14725e-10	2.3562e-09
FKBP4	ENSG00000004478.7	0.634936	1.17686e-10	2.41448e-09
PHTF2	ENSG00000006576.15	-0.667904	1.18155e-10	2.42155e-09
SMAD7	ENSG00000101665.7	0.626791	1.18795e-10	2.43212e-09
RABIF	ENSG00000183155.4	-0.823017	1.20211e-10	2.45853e-09
CEACAM18	ENSG00000213822.6	1.66558	1.20397e-10	2.45977e-09
NUDT4	ENSG00000173598.12	-0.544182	1.27245e-10	2.59696e-09
MAPRE3	ENSG00000084764.9	-0.769066	1.29396e-10	2.63812e-09
PCIF1	ENSG00000100982.10	-0.566195	1.2958e-10	2.63911e-09
GCAT	ENSG00000100116.15	-1.01819	1.30285e-10	2.65071e-09
PLAA	ENSG00000137055.13	-0.621038	1.32035e-10	2.68353e-09
KHNYN	ENSG00000100441.8	0.560154	1.33137e-10	2.70311e-09
UGT2B15	ENSG00000196620.7	2.60335	1.33753e-10	2.71279e-09
SLC39A9	ENSG00000029364.10	0.580738	1.35625e-10	2.74583e-09
TTC9	ENSG00000133985.2	1.45879	1.35662e-10	2.74583e-09
pk	ENSG00000091436.15	-0.89643	1.36706e-10	2.76409e-09
UCHL5	ENSG00000116750.12	-0.518503	1.37892e-10	2.78232e-09
NAT10	ENSG00000135372.7	-0.529101	1.3786e-10	2.78232e-09
C15orf41	ENSG00000186073.10	-0.612657	1.4838e-10	2.99084e-09
SRSF6	ENSG00000124193.13	-0.413975	1.5271e-10	3.07496e-09
COQ10A	ENSG00000135469.12	-1.15998	1.61058e-10	3.23971e-09
CCDC33	ENSG00000140481.12	1.65553	1.664e-10	3.34374e-09
PKN3	ENSG00000160447.6	-0.696413	1.68071e-10	3.37385e-09
MAP1LC3B	ENSG00000140941.11	-0.665147	1.71838e-10	3.44592e-09
TMEM231	ENSG00000205084.9	-1.24657	1.72676e-10	3.45917e-09
BANK1	ENSG00000153064.10	1.16592	1.75324e-10	3.50863e-09
CAPZA1	ENSG00000116489.11	-0.429138	1.76579e-10	3.53013e-09
TMEM164	ENSG00000157600.10	0.559737	1.78036e-10	3.55562e-09
TCN1	ENSG00000134827.6	1.4845	1.78578e-10	3.56282e-09
GLRX	ENSG00000173221.12	0.899775	1.8156e-10	3.61862e-09
DYNLT3	ENSG00000165169.9	0.487396	1.82081e-10	3.62529e-09
HMHA1	ENSG00000180448.9	-0.533216	1.89496e-10	3.76909e-09
CLEC3A	ENSG00000166509.9	-0.580526	1.89908e-10	3.77346e-09
PTPRF	ENSG00000142949.15	-0.639535	1.96239e-10	3.8953e-09
EXO1	ENSG00000174371.15	-0.727184	2.02092e-10	4.00741e-09
RP11-16E12.2	ENSG00000259772.5	1.52162	2.04137e-10	4.04386e-09
CENPT	ENSG00000102901.11	-0.896012	2.06105e-10	4.07871e-09
MVK	ENSG00000110921.10	0.717442	2.09823e-10	4.14808e-09
QPCT	ENSG00000115828.14	0.59166	2.11964e-10	4.18618e-09
CKB	ENSG00000166165.11	-0.702488	2.12697e-10	4.19642e-09
FRAT2	ENSG00000181274.6	0.786995	2.14975e-10	4.2371e-09
KAT7	ENSG00000136504.10	-0.592721	2.1897e-10	4.31148e-09
PGM3	ENSG00000013375.14	0.509341	2.19339e-10	4.31441e-09
BCKDHB	ENSG00000083123.13	0.506264	2.24806e-10	4.4175e-09
CCNF	ENSG00000162063.11	-0.573821	2.32138e-10	4.55699e-09
NCAPH2	ENSG00000025770.17	-0.573534	2.33947e-10	4.58566e-09
SEC23B	ENSG00000101310.13	0.476262	2.34068e-10	4.58566e-09
MALAT1	ENSG00000251562.6	-0.674312	2.47781e-10	4.84947e-09
DAB2	ENSG00000153071.13	0.64607	2.49752e-10	4.88315e-09
CASP3	ENSG00000164305.16	-0.677679	2.50376e-10	4.89045e-09
FOPNL	ENSG00000133393.11	0.498291	2.51549e-10	4.90847e-09
CDK16	ENSG00000102225.14	0.457422	2.54397e-10	4.95909e-09
CD164	ENSG00000135535.13	0.422035	2.59421e-10	5.05198e-09
DDX12P	ENSG00000214826.5	-0.794787	2.65829e-10	5.17162e-09
SLC43A1	ENSG00000149150.7	-0.597172	2.67658e-10	5.20203e-09
FIGNL1	ENSG00000132436.10	-0.688803	2.70656e-10	5.25508e-09
FKBP14	ENSG00000106080.9	0.774423	2.73127e-10	5.2978e-09
CENPU	ENSG00000151725.10	-0.677347	2.90731e-10	5.63366e-09
ORC6	ENSG00000091651.7	-0.662397	2.92818e-10	5.6685e-09
MDM1	ENSG00000111554.13	-0.89848	2.9312e-10	5.66873e-09
NIT2	ENSG00000114021.10	-0.5008	2.97941e-10	5.75627e-09
LHFPL2	ENSG00000145685.12	0.545294	3.00236e-10	5.79488e-09
SATB1	ENSG00000182568.15	-0.666402	3.06742e-10	5.91461e-09
FAM213A	ENSG00000122378.12	0.683485	3.10906e-10	5.989e-09
CBLC	ENSG00000142273.9	0.646891	3.17427e-10	6.1086e-09
DLGAP1-AS2	ENSG00000262001.1	0.562732	3.18356e-10	6.12044e-09
RELA	ENSG00000173039.17	-0.525677	3.20565e-10	6.15686e-09
TMX1	ENSG00000139921.11	-0.554727	3.23722e-10	6.2114e-09
SPTBN2	ENSG00000173898.10	0.4967	3.34238e-10	6.40689e-09
TRIM5	ENSG00000132256.17	0.556397	3.37067e-10	6.45477e-09
NR2F1	ENSG00000175745.10	0.656005	3.40669e-10	6.51738e-09
ARC	ENSG00000198576.3	0.819159	3.41431e-10	6.52557e-09
PXDN	ENSG00000130508.9	1.52559	3.42741e-10	6.54421e-09
CD276	ENSG00000103855.16	0.515013	3.45326e-10	6.58713e-09
THEM5	ENSG00000196407.10	1.87317	3.50063e-10	6.67099e-09
LETM1	ENSG00000168924.13	0.514963	3.5155e-10	6.68629e-09
AC007191.4	ENSG00000279407.1	-1.25144	3.51459e-10	6.68629e-09
TCAF1	ENSG00000198420.8	-0.649771	3.6283e-10	6.89412e-09
FAM32A	ENSG00000105058.10	0.682448	3.64002e-10	6.90967e-09
CLSTN1	ENSG00000171603.15	0.397681	3.68179e-10	6.98218e-09
ZNF587B	ENSG00000269343.5	-0.627093	3.83547e-10	7.26659e-09
DNAJB1	ENSG00000132002.6	0.547505	3.95433e-10	7.48451e-09
HSPA5	ENSG00000044574.7	0.557328	3.98234e-10	7.53024e-09
ASB13	ENSG00000196372.11	-0.700138	3.98767e-10	7.53303e-09
POR	ENSG00000127948.12	0.582169	4.12977e-10	7.79394e-09
GPRC5A	ENSG00000013588.5	-0.39578	4.17606e-10	7.87371e-09
PPP2R1B	ENSG00000137713.14	-0.561211	4.26005e-10	8.02432e-09
GPC4	ENSG00000076716.8	-0.694949	4.3202e-10	8.12978e-09
RAD54L2	ENSG00000164080.12	-0.74729	4.35616e-10	8.18959e-09
PPARD	ENSG00000112033.12	0.508044	4.38851e-10	8.24247e-09
PSPH	ENSG00000146733.12	-0.552669	4.39559e-10	8.24785e-09
MAPK3	ENSG00000102882.10	0.659093	4.39985e-10	8.24792e-09
BIVM	ENSG00000134897.12	-0.993176	4.49054e-10	8.40988e-09
RP11-351C21.2	ENSG00000274943.1	-3.50177	4.55191e-10	8.51665e-09
KLHDC10	ENSG00000128607.12	0.712257	4.55751e-10	8.51897e-09
IBTK	ENSG00000005700.13	0.652687	4.82316e-10	9.00692e-09
RAPGEFL1	ENSG00000108352.10	0.500657	4.86413e-10	9.07475e-09
COG6	ENSG00000133103.15	0.533588	4.88917e-10	9.11279e-09
DAPK2	ENSG00000035664.10	1.65543	4.92771e-10	9.17586e-09
NAP1L4	ENSG00000205531.11	-0.478581	5.02437e-10	9.34695e-09
POLR3F	ENSG00000132664.10	-0.700221	5.04707e-10	9.38025e-09
EHD4	ENSG00000103966.8	0.444916	5.10348e-10	9.47609e-09
C6orf106	ENSG00000196821.8	0.413432	5.19525e-10	9.63734e-09
ANXA6	ENSG00000197043.12	1.13072	5.20667e-10	9.64936e-09
RAB8B	ENSG00000166128.11	-0.916717	5.34282e-10	9.89231e-09
HDHD1	ENSG00000130021.12	0.756468	5.4e-10	9.98872e-09
HNRNPU-AS1	ENSG00000188206.6	-1.06511	5.4471e-10	1.00663e-08
SRF	ENSG00000112658.7	0.508198	5.57489e-10	1.02928e-08
CRLF3	ENSG00000176390.11	-0.700195	5.88983e-10	1.0864e-08
RPS6KL1	ENSG00000198208.10	-0.917263	5.96667e-10	1.09953e-08
MSANTD3	ENSG00000066697.13	-0.708691	6.07785e-10	1.11897e-08
TK1	ENSG00000167900.10	-0.659135	6.26454e-10	1.15225e-08
ENOSF1	ENSG00000132199.17	-0.654459	6.2737e-10	1.15285e-08
CEACAM6	ENSG00000086548.8	0.475161	6.38183e-10	1.17162e-08
CTC1	ENSG00000178971.12	-0.575285	6.4434e-10	1.18181e-08
ACTR5	ENSG00000101442.9	-0.648673	6.46796e-10	1.18521e-08
PLEKHG2	ENSG00000090924.13	-0.434925	6.64521e-10	1.21655e-08
STYK1	ENSG00000060140.7	0.639001	6.66723e-10	1.21944e-08
KLF12	ENSG00000118922.15	0.968607	6.76287e-10	1.23577e-08
GNAS	ENSG00000087460.22	-0.486121	6.78809e-10	1.23922e-08
EIF4A2	ENSG00000156976.13	0.424345	6.85826e-10	1.25086e-08
GPATCH11	ENSG00000152133.13	-0.840924	6.94251e-10	1.26505e-08
OBSL1	ENSG00000124006.13	-2.03907	7.00471e-10	1.2752e-08
RP11-53O19.3	ENSG00000272335.1	-0.77721	7.05281e-10	1.28276e-08
RNF24	ENSG00000101236.15	0.625643	7.18309e-10	1.30524e-08
DCTN6	ENSG00000104671.6	-0.916009	7.20929e-10	1.30878e-08
COPE	ENSG00000105669.11	0.731622	7.21821e-10	1.30919e-08
HS2ST1	ENSG00000153936.15	-0.596665	7.24066e-10	1.31204e-08
RAC1	ENSG00000136238.16	0.51397	7.29983e-10	1.32154e-08
KCP	ENSG00000135253.12	0.983315	7.35582e-10	1.33044e-08
MAP2K6	ENSG00000108984.12	-0.928011	7.53403e-10	1.36142e-08
MELK	ENSG00000165304.6	-0.578034	7.60102e-10	1.37225e-08
NFKB1	ENSG00000109320.10	-0.599949	7.71947e-10	1.39235e-08
SYVN1	ENSG00000162298.15	0.524358	7.79025e-10	1.40382e-08
FUT3	ENSG00000171124.11	0.894056	7.79851e-10	1.40402e-08
IPO9	ENSG00000198700.8	-0.519509	7.8153e-10	1.40575e-08
RCN3	ENSG00000142552.6	-1.01956	7.91644e-10	1.42263e-08
PCDH7	ENSG00000169851.14	2.39448	7.97924e-10	1.4326e-08
KNTC1	ENSG00000184445.10	-0.826501	8.02016e-10	1.43769e-08
RBM15B	ENSG00000259956.1	-0.472234	8.02232e-10	1.43769e-08
RP11-408A13.4	ENSG00000272871.1	-1.65775	8.05597e-10	1.4424e-08
EDC3	ENSG00000179151.10	0.493529	8.13002e-10	1.45433e-08
TERF2IP	ENSG00000166848.5	0.608001	8.30468e-10	1.48421e-08
EPN1	ENSG00000063245.13	0.552759	8.33262e-10	1.48649e-08
SPTLC1	ENSG00000090054.12	-0.472093	8.33037e-10	1.48649e-08
STX19	ENSG00000178750.2	1.11519	8.42243e-10	1.50114e-08
S100A14	ENSG00000189334.7	0.71692	8.60546e-10	1.53237e-08
ACAD8	ENSG00000151498.10	-0.486331	8.62033e-10	1.53362e-08
KCTD3	ENSG00000136636.11	-0.508083	8.66197e-10	1.53963e-08
RP11-326C3.2	ENSG00000255026.1	-0.825434	8.67195e-10	1.54e-08
RP11-479G22.8	ENSG00000273038.2	1.10063	8.75888e-10	1.55403e-08
MCFD2	ENSG00000180398.10	-0.423025	8.8381e-10	1.56666e-08
HNRNPA1L2	ENSG00000139675.11	-0.941859	9.05861e-10	1.60429e-08
ARHGAP11B	ENSG00000187951.9	-0.66969	9.08581e-10	1.60765e-08
ASPDH	ENSG00000204653.8	1.77957	9.39276e-10	1.66046e-08
ALPPL2	ENSG00000163286.6	3.51622	9.71991e-10	1.71675e-08
BZW1	ENSG00000082153.16	-0.448997	9.76591e-10	1.72331e-08
KLK1	ENSG00000167748.9	0.997368	1.00286e-09	1.76807e-08
CTC-487M23.5	ENSG00000270067.1	1.8737	1.02282e-09	1.80163e-08
RAB1A	ENSG00000138069.15	0.456904	1.03623e-09	1.82362e-08
NCAPH	ENSG00000121152.8	-0.579781	1.03981e-09	1.82828e-08
GHITM	ENSG00000165678.18	-0.396678	1.06278e-09	1.86697e-08
PDE4A	ENSG00000065989.14	-1.35808	1.07768e-09	1.89146e-08
RBM8A	ENSG00000265241.5	-0.515308	1.09509e-09	1.92029e-08
TUBB	ENSG00000196230.11	-0.428674	1.10558e-09	1.93694e-08
SP5	ENSG00000204335.3	0.916279	1.12011e-09	1.96064e-08
ATRN	ENSG00000088812.16	-0.646961	1.14797e-09	2.00761e-08
SMG1P7	ENSG00000261556.7	-0.909471	1.16843e-09	2.04156e-08
UGT1A7	ENSG00000244122.2	-1.79642	1.20459e-09	2.10288e-08
LINC00483	ENSG00000167117.7	1.45259	1.2058e-09	2.10311e-08
C1QTNF6	ENSG00000133466.12	0.630943	1.20871e-09	2.10631e-08
PVRL3	ENSG00000177707.9	-0.654668	1.21784e-09	2.12032e-08
RRM2B	ENSG00000048392.10	-0.775782	1.22414e-09	2.1294e-08
CYP2E1	ENSG00000130649.8	-2.40961	1.2588e-09	2.18735e-08
RILPL2	ENSG00000150977.10	-0.617555	1.2597e-09	2.18735e-08
CMAS	ENSG00000111726.11	-0.565704	1.26304e-09	2.19074e-08
DDIAS	ENSG00000165490.11	-0.879041	1.26389e-09	2.19074e-08
ZGRF1	ENSG00000138658.14	-0.842951	1.26779e-09	2.19556e-08
MXRA7	ENSG00000182534.12	-2.06574	1.34788e-09	2.33013e-08
ARHGAP11A	ENSG00000198826.9	-0.721259	1.34715e-09	2.33013e-08
MRPL42	ENSG00000198015.11	-0.475249	1.36058e-09	2.34978e-08
ZNF37BP	ENSG00000234420.6	-0.66396	1.36165e-09	2.34978e-08
OPLAH	ENSG00000178814.14	-0.873199	1.37533e-09	2.37129e-08
GLTSCR1	ENSG00000063169.9	0.546402	1.40946e-09	2.42799e-08
CHEK2	ENSG00000183765.19	-0.552192	1.42176e-09	2.44703e-08
COL18A1	ENSG00000182871.13	-0.528254	1.43016e-09	2.45932e-08
PIP5K1A	ENSG00000143398.18	0.454401	1.43294e-09	2.46194e-08
TMEM8A	ENSG00000129925.9	0.524035	1.43882e-09	2.46987e-08
RASSF3	ENSG00000153179.10	-0.475324	1.44701e-09	2.48175e-08
TMC5	ENSG00000103534.15	0.492444	1.4536e-09	2.48868e-08
HOXB9	ENSG00000170689.9	-0.403363	1.45263e-09	2.48868e-08
MUC16	ENSG00000181143.14	1.87858	1.48355e-09	2.53775e-08
TAX1BP1	ENSG00000106052.12	0.405791	1.51813e-09	2.59463e-08
TROAP	ENSG00000135451.11	-0.600988	1.55082e-09	2.64818e-08
SDCBP2	ENSG00000125775.13	0.787463	1.57975e-09	2.69523e-08
LIPA	ENSG00000107798.16	-0.558828	1.59489e-09	2.71867e-08
MRFAP1	ENSG00000179010.13	0.530734	1.60791e-09	2.7385e-08
TAF9	ENSG00000085231.12	-0.831591	1.61251e-09	2.74393e-08
CEP68	ENSG00000011523.12	-0.670222	1.63764e-09	2.78428e-08
IQSEC2	ENSG00000124313.11	0.606141	1.72027e-09	2.92222e-08
ARF1	ENSG00000143761.12	0.466345	1.73204e-09	2.93966e-08
PRUNE	ENSG00000143363.14	-0.597244	1.74631e-09	2.95994e-08
TAF9B	ENSG00000187325.4	-0.67889	1.74702e-09	2.95994e-08
SLC15A4	ENSG00000139370.9	-0.688035	1.74871e-09	2.96025e-08
TMEM135	ENSG00000166575.15	0.619092	1.75034e-09	2.96044e-08
CYP4F12	ENSG00000186204.13	0.692505	1.76232e-09	2.97812e-08
UBE2J1	ENSG00000198833.6	0.473079	1.76882e-09	2.98653e-08
ZW10	ENSG00000086827.7	0.57429	1.79135e-09	3.02195e-08
POGLUT1	ENSG00000163389.9	-0.620046	1.79505e-09	3.02559e-08
ITGA3	ENSG00000005884.16	0.373386	1.8695e-09	3.14837e-08
RAD23A	ENSG00000179262.8	0.546975	1.87292e-09	3.1514e-08
TMEM97	ENSG00000109084.12	-0.489078	1.88308e-09	3.16577e-08
FILIP1L	ENSG00000168386.17	0.739656	1.89985e-09	3.19123e-08
NUS1	ENSG00000153989.7	0.505223	1.91393e-09	3.21211e-08
TIMP2	ENSG00000035862.11	0.547657	1.93139e-09	3.23864e-08
P2RY2	ENSG00000175591.10	0.751538	1.93461e-09	3.24126e-08
ENTPD5	ENSG00000187097.11	-0.760216	1.98503e-09	3.32289e-08
KIAA0895L	ENSG00000196123.11	-0.506389	2.01869e-09	3.37634e-08
GALM	ENSG00000143891.15	0.595452	2.03185e-09	3.39446e-08
CAST	ENSG00000153113.22	0.479691	2.03299e-09	3.39446e-08
GATA2-AS1	ENSG00000244300.2	-0.628336	2.04949e-09	3.41909e-08
SLC44A4	ENSG00000204385.9	0.415689	2.09085e-09	3.4851e-08
THRB	ENSG00000151090.16	1.22215	2.11285e-09	3.51878e-08
ANXA9	ENSG00000143412.8	0.528291	2.12207e-09	3.53112e-08
DUT	ENSG00000128951.12	-0.746769	2.14204e-09	3.56132e-08
AOC1	ENSG00000002726.18	0.685046	2.17055e-09	3.60566e-08
EFHD2	ENSG00000142634.11	0.604665	2.18265e-09	3.62269e-08
LINC01468	ENSG00000231131.5	1.97593	2.19882e-09	3.64642e-08
CTD-2196E14.8	ENSG00000278912.1	2.02276	2.25535e-09	3.737e-08
SGMS2	ENSG00000164023.13	0.82788	2.32273e-09	3.84539e-08
MAP2K3	ENSG00000034152.17	0.517395	2.3267e-09	3.8487e-08
RABGGTB	ENSG00000137955.14	0.524421	2.34735e-09	3.87957e-08
PLCD3	ENSG00000161714.10	0.422336	2.40526e-09	3.97193e-08
ACAD10	ENSG00000111271.13	0.561431	2.40872e-09	3.97428e-08
CTD-2017D11.1	ENSG00000268362.4	-1.49085	2.42903e-09	4.00441e-08
PANK1	ENSG00000152782.15	0.603947	2.4471e-09	4.03081e-08
C10orf35	ENSG00000171224.8	-1.05592	2.48364e-09	4.08755e-08
SEPN1	ENSG00000162430.15	-0.807128	2.52097e-09	4.1455e-08
BFSP1	ENSG00000125864.10	1.35825	2.55424e-09	4.19669e-08
ZNF845	ENSG00000213799.9	0.697798	2.62248e-09	4.30157e-08
KIFC1	ENSG00000237649.6	-0.450479	2.62145e-09	4.30157e-08
WDR91	ENSG00000105875.12	-0.719815	2.67174e-09	4.3787e-08
KRBOX4	ENSG00000147121.14	-0.741751	2.68581e-09	4.39806e-08
RDH10	ENSG00000121039.8	0.531968	2.69111e-09	4.40306e-08
RGS16	ENSG00000143333.6	-0.942644	2.71193e-09	4.43341e-08
CTTN	ENSG00000085733.14	0.403934	2.72206e-09	4.44626e-08
FXR1	ENSG00000114416.16	0.402479	2.79322e-09	4.55869e-08
PITX1	ENSG00000069011.14	0.732334	2.82836e-09	4.61218e-08
PCNXL3	ENSG00000197136.4	0.474564	2.84124e-09	4.62932e-08
CELSR1	ENSG00000075275.15	0.595649	2.85512e-09	4.64807e-08
BAHD1	ENSG00000140320.10	0.500827	2.87491e-09	4.67639e-08
COX18	ENSG00000163626.15	-0.832528	2.90029e-09	4.71375e-08
RFC5	ENSG00000111445.12	-0.55845	2.93029e-09	4.75856e-08
CALR	ENSG00000179218.12	0.592225	2.93542e-09	4.76293e-08
TM9SF4	ENSG00000101337.14	0.396793	2.94637e-09	4.77674e-08
ALDH3B2	ENSG00000132746.13	1.25708	2.98549e-09	4.83614e-08
BMS1	ENSG00000165733.7	0.408086	3.02461e-09	4.89545e-08
GAS7	ENSG00000007237.17	2.35931	3.02824e-09	4.89729e-08
TBL2	ENSG00000106638.14	0.521913	3.06481e-09	4.95232e-08
HLA-V	ENSG00000181126.12	0.903914	3.15658e-09	5.09641e-08
CD83	ENSG00000112149.8	-2.93464	3.28261e-09	5.29552e-08
EHBP1	ENSG00000115504.13	0.495612	3.32269e-09	5.35575e-08
SNRPA1	ENSG00000131876.15	0.651756	3.36403e-09	5.41791e-08
NFKBIB	ENSG00000104825.15	0.715469	3.39691e-09	5.46637e-08
RP11-135F9.3	ENSG00000280088.1	-1.36301	3.41769e-09	5.49528e-08
TRIP13	ENSG00000071539.12	-0.511516	3.43953e-09	5.52585e-08
AKR1C1	ENSG00000187134.11	-0.821943	3.45606e-09	5.54786e-08
PEX10	ENSG00000157911.8	-0.664671	3.49231e-09	5.60144e-08
DCBLD2	ENSG00000057019.14	0.666148	3.50025e-09	5.60958e-08
REEP5	ENSG00000129625.11	0.473819	3.53497e-09	5.66059e-08
LRP8	ENSG00000157193.13	-0.722076	3.58545e-09	5.73672e-08
TTLL12	ENSG00000100304.12	0.518599	3.62283e-09	5.79178e-08
DIS3L	ENSG00000166938.11	-0.666297	3.6605e-09	5.84722e-08
HECA	ENSG00000112406.4	-0.659661	3.79771e-09	6.06145e-08
POLQ	ENSG00000051341.12	-0.816613	3.80234e-09	6.0639e-08
CLSTN3	ENSG00000139182.12	-0.454277	3.83908e-09	6.1175e-08
CTC-301O7.4	ENSG00000197813.5	1.0983	3.84619e-09	6.12384e-08
SSFA2	ENSG00000138434.15	0.672915	3.88488e-09	6.1804e-08
CSNK1G1	ENSG00000169118.14	0.636661	3.93332e-09	6.25238e-08
CYB561	ENSG00000008283.14	0.583335	3.94425e-09	6.26466e-08
STK24	ENSG00000102572.13	0.459882	4.07751e-09	6.47106e-08
PDPR	ENSG00000090857.12	-0.969411	4.14155e-09	6.56736e-08
SAMD9	ENSG00000205413.6	0.708965	4.26223e-09	6.75325e-08
SPIN1	ENSG00000106723.15	-0.664073	4.26905e-09	6.75857e-08
RNF128	ENSG00000133135.12	0.437337	4.48893e-09	7.10094e-08
MTF1	ENSG00000188786.9	0.698382	4.49849e-09	7.11031e-08
ATP10B	ENSG00000118322.11	0.769408	4.53543e-09	7.1629e-08
QSOX2	ENSG00000165661.14	-0.42438	4.61483e-09	7.28241e-08
CDT1	ENSG00000167513.7	-0.621027	4.73812e-09	7.47095e-08
CEP95	ENSG00000258890.5	-0.457801	4.75251e-09	7.4876e-08
ANLN	ENSG00000011426.9	-0.655504	4.8419e-09	7.62228e-08
ME1	ENSG00000065833.8	0.57872	4.85642e-09	7.63882e-08
TTF2	ENSG00000116830.10	-0.714549	4.86021e-09	7.63882e-08
KLF4	ENSG00000136826.13	0.655252	4.88423e-09	7.67039e-08
SLC30A1	ENSG00000170385.9	0.617699	4.93703e-09	7.74709e-08
SLC9A3R1	ENSG00000109062.8	0.654185	5.00179e-09	7.84242e-08
CDC7	ENSG00000097046.11	-0.626971	5.02793e-09	7.87709e-08
MTURN	ENSG00000180354.14	-0.540829	5.07417e-09	7.94316e-08
WWP1	ENSG00000123124.12	0.461078	5.08715e-09	7.95712e-08
KLC4	ENSG00000137171.13	0.462333	5.15921e-09	8.05051e-08
CRELD2	ENSG00000184164.13	0.794969	5.1564e-09	8.05051e-08
NCKIPSD	ENSG00000213672.6	-0.509891	5.15265e-09	8.05051e-08
PTGES	ENSG00000148344.10	1.42129	5.19025e-09	8.08604e-08
ZNF761	ENSG00000160336.13	0.494178	5.18896e-09	8.08604e-08
SET	ENSG00000119335.15	-0.371212	5.21277e-09	8.11466e-08
CDS1	ENSG00000163624.5	0.462998	5.29335e-09	8.23354e-08
RPN1	ENSG00000163902.10	0.461458	5.30127e-09	8.2393e-08
NRGN	ENSG00000154146.11	-0.913127	5.32907e-09	8.27593e-08
CENPJ	ENSG00000151849.13	-0.668864	5.47343e-09	8.49337e-08
RBM15	ENSG00000162775.13	0.946941	5.59067e-09	8.66841e-08
CAPRIN2	ENSG00000110888.16	-0.618687	5.65897e-09	8.76311e-08
AJUBA	ENSG00000129474.14	-0.543655	5.66071e-09	8.76311e-08
GPR37	ENSG00000170775.2	0.81734	5.70285e-09	8.82137e-08
SDC1	ENSG00000115884.9	0.466151	5.83604e-09	9.02025e-08
ARHGAP1	ENSG00000175220.10	0.443314	5.95137e-09	9.19125e-08
FAM69B	ENSG00000165716.8	-1.33937	5.98951e-09	9.24285e-08
DKFZp434J0226	ENSG00000268460.1	2.15423	6.03539e-09	9.3063e-08
AC005077.12	ENSG00000227038.2	1.311	6.10234e-09	9.40212e-08
TNFRSF10B	ENSG00000120889.11	-0.604378	6.18457e-09	9.52131e-08
FAM84B	ENSG00000168672.3	0.513751	6.24266e-09	9.60319e-08
PER1	ENSG00000179094.12	-0.70884	6.30442e-09	9.69057e-08
TSPYL4	ENSG00000187189.10	-0.596815	6.37133e-09	9.78573e-08
CHFR	ENSG00000072609.16	0.723171	6.4555e-09	9.90712e-08
PDZD7	ENSG00000186862.16	0.6577	6.46051e-09	9.90712e-08
S100PBP	ENSG00000116497.16	-0.569106	6.54514e-09	1.0029e-07
MTHFD1	ENSG00000100714.14	-0.48105	6.59511e-09	1.00977e-07
CAPN13	ENSG00000162949.15	0.793281	6.68411e-09	1.0226e-07
ASCC2	ENSG00000100325.13	0.442306	6.69806e-09	1.02393e-07
NEK2	ENSG00000117650.11	-0.444575	6.71594e-09	1.02586e-07
RP11-104N10.2	ENSG00000274627.1	-1.0689	6.72459e-09	1.02638e-07
ATP2B1	ENSG00000070961.13	0.654827	6.73929e-09	1.02782e-07
AMIGO2	ENSG00000139211.6	-0.495346	6.75365e-09	1.02921e-07
PCSK9	ENSG00000169174.10	2.541	6.78187e-09	1.0327e-07
DHODH	ENSG00000102967.10	-0.615251	6.90758e-09	1.05021e-07
ADCK3	ENSG00000163050.15	-0.505763	6.90483e-09	1.05021e-07
MCM4	ENSG00000104738.15	-0.480684	7.14937e-09	1.08444e-07
PAQR3	ENSG00000163291.13	-0.886125	7.14912e-09	1.08444e-07
WRB	ENSG00000182093.13	-0.735435	7.14245e-09	1.08444e-07
GTF2F2	ENSG00000188342.10	0.502926	7.30308e-09	1.1069e-07
PPP1R32	ENSG00000162148.9	1.13082	7.33197e-09	1.11042e-07
RGS3	ENSG00000138835.21	0.466396	7.53587e-09	1.14041e-07
GINM1	ENSG00000055211.11	-0.610265	7.54271e-09	1.14057e-07
TMEM104	ENSG00000109066.12	0.496034	7.56613e-09	1.14322e-07
TBC1D2	ENSG00000095383.18	0.553993	7.76997e-09	1.17312e-07
NTAN1	ENSG00000157045.7	-0.717091	7.80369e-09	1.1773e-07
TRIP11	ENSG00000100815.11	0.666242	7.85913e-09	1.18475e-07
OVOL1	ENSG00000172818.8	0.585408	7.86657e-09	1.18496e-07
LINC01124	ENSG00000222033.1	0.966599	7.94556e-09	1.19593e-07
GNAI1	ENSG00000127955.14	0.474193	8.02017e-09	1.20623e-07
SNX2	ENSG00000205302.5	-0.439079	8.09716e-09	1.21688e-07
KRT15	ENSG00000171346.12	0.756786	8.19647e-09	1.23086e-07
IFT172	ENSG00000138002.13	-0.539677	8.28657e-09	1.24343e-07
ZWINT	ENSG00000122952.15	-0.474073	8.42023e-09	1.26252e-07
FSIP1	ENSG00000150667.6	1.53437	8.44516e-09	1.26432e-07
BAG3	ENSG00000151929.8	0.570443	8.4396e-09	1.26432e-07
MYO1D	ENSG00000176658.15	0.392119	8.80977e-09	1.31789e-07
SERPINA4	ENSG00000100665.10	1.20564	8.92278e-09	1.33378e-07
LRRC8A	ENSG00000136802.10	0.567554	9.0084e-09	1.34555e-07
MAD2L1	ENSG00000164109.12	-0.460165	9.02714e-09	1.34732e-07
ZNF629	ENSG00000102870.5	0.481942	9.1106e-09	1.35874e-07
JARID2	ENSG00000008083.12	0.630594	9.15794e-09	1.36476e-07
CSTF2T	ENSG00000177613.8	-0.542199	9.17257e-09	1.36486e-07
HSPA1A	ENSG00000204389.9	0.676861	9.16931e-09	1.36486e-07
ROPN1B	ENSG00000114547.8	1.31825	9.34378e-09	1.38927e-07
EHD2	ENSG00000024422.10	0.501538	9.46634e-09	1.40536e-07
UFM1	ENSG00000120686.10	0.376847	9.46176e-09	1.40536e-07
FANCI	ENSG00000140525.16	-0.628158	9.5677e-09	1.41933e-07
YIPF4	ENSG00000119820.9	-0.536134	9.57733e-09	1.41968e-07
MRE11A	ENSG00000020922.11	-0.523816	9.59082e-09	1.4206e-07
MAPK11	ENSG00000185386.13	-0.971207	9.7055e-09	1.4365e-07
TRAPPC12	ENSG00000171853.14	0.500903	9.8502e-09	1.45682e-07
CDK2	ENSG00000123374.9	-0.502013	9.97432e-09	1.47406e-07
RP11-522B15.3	ENSG00000259275.2	1.5819	1.00005e-08	1.47682e-07
NDUFV2	ENSG00000178127.11	-1.52899	1.01433e-08	1.49677e-07
TRMT10A	ENSG00000145331.12	0.82356	1.03473e-08	1.52572e-07
COG2	ENSG00000135775.12	0.453183	1.04716e-08	1.54225e-07
APOD	ENSG00000189058.7	1.61596	1.04752e-08	1.54225e-07
RPS2P5	ENSG00000240342.3	-0.619767	1.05351e-08	1.54991e-07
CYP2B7P	ENSG00000256612.6	2.13712	1.08689e-08	1.59782e-07
HHEX	ENSG00000152804.9	-1.45776	1.10059e-08	1.61673e-07
TCEAL4	ENSG00000133142.16	-0.63717	1.11062e-08	1.63025e-07
SEC31A	ENSG00000138674.15	0.461063	1.11835e-08	1.64036e-07
JAM3	ENSG00000166086.11	-1.31109	1.12606e-08	1.65043e-07
RP11-278L15.6	ENSG00000244503.1	0.939591	1.14062e-08	1.67051e-07
MLXIP	ENSG00000175727.12	0.485648	1.14242e-08	1.6719e-07
C15orf39	ENSG00000167173.17	0.488221	1.19003e-08	1.74028e-07
IL1RAP	ENSG00000196083.8	-0.978393	1.19769e-08	1.75017e-07
UPF3A	ENSG00000169062.13	-0.415443	1.20241e-08	1.75575e-07
KIF9	ENSG00000088727.11	0.665783	1.22032e-08	1.78057e-07
HID1	ENSG00000167861.14	0.587186	1.22538e-08	1.78663e-07
TRIM2	ENSG00000109654.13	0.793731	1.23152e-08	1.79423e-07
TUBGCP6	ENSG00000128159.10	-0.437399	1.25474e-08	1.82671e-07
YKT6	ENSG00000106636.6	0.441808	1.25914e-08	1.83176e-07
SUCLA2	ENSG00000136143.12	0.436793	1.26625e-08	1.84072e-07
FMNL3	ENSG00000161791.12	-1.05724	1.30793e-08	1.8999e-07
TMEM127	ENSG00000135956.7	0.427136	1.31929e-08	1.91498e-07
PKD1	ENSG00000008710.16	-0.719883	1.32543e-08	1.92246e-07
ATP2A3	ENSG00000074370.16	0.531483	1.33277e-08	1.93168e-07
PTPN1	ENSG00000196396.8	0.41306	1.33492e-08	1.93336e-07
WNT11	ENSG00000085741.11	-1.07744	1.3398e-08	1.93899e-07
C17orf70	ENSG00000185504.15	-0.56046	1.34519e-08	1.94534e-07
POLR2M	ENSG00000255529.6	-0.633165	1.35016e-08	1.9511e-07
VIMP	ENSG00000131871.13	0.587302	1.36176e-08	1.96641e-07
NRBF2	ENSG00000148572.13	0.568464	1.36658e-08	1.97192e-07
USP13	ENSG00000058056.7	-0.710333	1.42558e-08	2.05552e-07
RFFL	ENSG00000092871.15	0.454194	1.42803e-08	2.05754e-07
SH3BP5L	ENSG00000175137.10	0.456919	1.52282e-08	2.19251e-07
DCAF4L1	ENSG00000182308.6	2.35859	1.53326e-08	2.20591e-07
GEMIN7	ENSG00000142252.9	-0.867615	1.53739e-08	2.21023e-07
CIAPIN1	ENSG00000005194.13	-0.552552	1.53983e-08	2.2121e-07
TPST1	ENSG00000169902.12	-1.99132	1.54781e-08	2.22032e-07
AC124789.1	ENSG00000276170.3	0.635248	1.54782e-08	2.22032e-07
ALDH1A3	ENSG00000184254.15	-0.961968	1.64684e-08	2.36064e-07
MTHFD2	ENSG00000065911.10	-0.655038	1.65341e-08	2.36831e-07
CCDC50	ENSG00000152492.12	-0.524164	1.66669e-08	2.38384e-07
ABCB8	ENSG00000197150.11	0.497228	1.6657e-08	2.38384e-07
KCTD7	ENSG00000243335.7	-0.621405	1.70418e-08	2.43568e-07
SOSTDC1	ENSG00000171243.7	0.709391	1.7242e-08	2.46189e-07
RP11-435O5.2	ENSG00000237857.2	-1.32647	1.72503e-08	2.46189e-07
LGALSL	ENSG00000119862.11	0.621858	1.74537e-08	2.48909e-07
PCCB	ENSG00000114054.12	0.438238	1.74985e-08	2.49367e-07
CNTD2	ENSG00000105219.7	1.56145	1.75996e-08	2.50625e-07
TMED7	ENSG00000134970.13	0.444175	1.76173e-08	2.50694e-07
SLC35G1	ENSG00000176273.13	-0.693535	1.78904e-08	2.54395e-07
YTHDF2	ENSG00000198492.13	0.413156	1.8407e-08	2.61551e-07
CTC-487M23.6	ENSG00000279522.1	1.87647	1.84528e-08	2.62011e-07
CTSC	ENSG00000109861.14	-0.392346	1.84862e-08	2.62295e-07
LRRC8D	ENSG00000171492.13	-0.540751	1.88157e-08	2.66776e-07
SPATA17	ENSG00000162814.9	2.09956	1.91307e-08	2.71045e-07
MOV10	ENSG00000155363.17	-0.40911	1.97929e-08	2.80224e-07
MUC4	ENSG00000145113.20	1.17337	2.01122e-08	2.8454e-07
CCL5	ENSG00000271503.4	2.24318	2.01707e-08	2.85161e-07
WFS1	ENSG00000109501.12	-0.395834	2.06263e-08	2.91392e-07
PEA15	ENSG00000162734.11	-0.487023	2.09299e-08	2.95466e-07
SKA1	ENSG00000154839.8	-0.727481	2.13631e-08	3.01364e-07
SLC25A28	ENSG00000155287.9	-0.599773	2.14201e-08	3.01951e-07
DLST	ENSG00000119689.13	-0.394791	2.17183e-08	3.05714e-07
BGN	ENSG00000182492.14	-0.524012	2.17135e-08	3.05714e-07
TEF	ENSG00000167074.13	-0.571992	2.17888e-08	3.06486e-07
MAPK8	ENSG00000107643.14	-0.503436	2.24245e-08	3.15201e-07
C2orf44	ENSG00000163026.10	-0.657663	2.24525e-08	3.15367e-07
SEC22B	ENSG00000265808.3	0.402066	2.24859e-08	3.1561e-07
TGM2	ENSG00000198959.10	0.490318	2.25048e-08	3.15648e-07
INPP4A	ENSG00000040933.14	-0.674968	2.2664e-08	3.17425e-07
HPS1	ENSG00000107521.17	0.527923	2.26582e-08	3.17425e-07
CDH7	ENSG00000081138.12	1.27081	2.27067e-08	3.17569e-07
AKAP7	ENSG00000118507.14	-0.744189	2.26973e-08	3.17569e-07
DOT1L	ENSG00000104885.16	0.510349	2.28532e-08	3.19389e-07
BCL2L14	ENSG00000121380.11	0.720372	2.29322e-08	3.20265e-07
MRPL39	ENSG00000154719.12	-0.674244	2.32979e-08	3.25139e-07
ATXN7L1	ENSG00000146776.13	0.805032	2.3754e-08	3.31269e-07
HNRNPLL	ENSG00000143889.14	-0.514103	2.3785e-08	3.31464e-07
CCDC106	ENSG00000173581.6	-0.686488	2.39541e-08	3.33583e-07
RAD51	ENSG00000051180.15	-0.601378	2.41684e-08	3.36328e-07
GATAD2A	ENSG00000167491.16	0.45492	2.42926e-08	3.37816e-07
GPD1	ENSG00000167588.11	0.71177	2.4482e-08	3.40207e-07
CLUAP1	ENSG00000103351.11	-0.862266	2.4679e-08	3.42507e-07
CDH24	ENSG00000139880.18	-0.627883	2.46825e-08	3.42507e-07
PROX1	ENSG00000117707.14	1.05772	2.50426e-08	3.47258e-07
CENPH	ENSG00000153044.8	-0.574937	2.53337e-08	3.51045e-07
CDK8	ENSG00000132964.10	0.443223	2.57888e-08	3.56845e-07
ENDOD1	ENSG00000149218.4	-0.445187	2.57718e-08	3.56845e-07
SLC35F2	ENSG00000110660.13	-0.407372	2.58762e-08	3.57802e-07
HNRNPA1P27	ENSG00000233680.4	1.82952	2.59064e-08	3.57966e-07
RP1-60O19.1	ENSG00000235142.6	-1.45421	2.63078e-08	3.63256e-07
TPT1-AS1	ENSG00000170919.14	0.736129	2.64189e-08	3.64533e-07
TNFSF15	ENSG00000181634.7	0.574098	2.65296e-08	3.65544e-07
MEX3B	ENSG00000183496.5	1.20044	2.65152e-08	3.65544e-07
RRAS	ENSG00000126458.3	-0.747207	2.66523e-08	3.66976e-07
ADAM32	ENSG00000197140.13	-1.50236	2.66826e-08	3.67134e-07
PPARA	ENSG00000186951.15	0.689501	2.68191e-08	3.68753e-07
MAOA	ENSG00000189221.8	0.52789	2.70421e-08	3.71557e-07
DMBX1	ENSG00000197587.9	-0.945521	2.7152e-08	3.72806e-07
PASK	ENSG00000115687.12	-0.498664	2.72693e-08	3.74154e-07
ESPN	ENSG00000187017.13	0.807178	2.7584e-08	3.78207e-07
SKAP1	ENSG00000141293.14	0.609826	2.77836e-08	3.80676e-07
ZCCHC6	ENSG00000083223.16	0.663051	2.79215e-08	3.82297e-07
TRPS1	ENSG00000104447.10	0.864373	2.81406e-08	3.849e-07
GALNT8	ENSG00000130035.5	2.4554	2.8151e-08	3.849e-07
DPCR1	ENSG00000168631.10	1.12918	2.8571e-08	3.90371e-07
RP11-295M3.4	ENSG00000277639.1	1.98923	2.86617e-08	3.91336e-07
MAN2B2	ENSG00000013288.7	0.39104	2.88851e-08	3.94111e-07
IL1R1	ENSG00000115594.10	0.987885	2.89687e-08	3.94976e-07
CDCA4	ENSG00000170779.10	-0.612341	2.91224e-08	3.96796e-07
ACSF3	ENSG00000176715.14	-0.469705	2.93229e-08	3.99249e-07
ITFG1	ENSG00000129636.11	-0.543211	2.93517e-08	3.99362e-07
ATP6V0A4	ENSG00000105929.14	4.05609	2.93813e-08	3.99487e-07
RCN1	ENSG00000049449.7	-0.413806	2.96125e-08	4.01867e-07
IL33	ENSG00000137033.10	2.80886	2.96179e-08	4.01867e-07
SIAH2	ENSG00000181788.3	0.44751	2.9588e-08	4.01867e-07
CCND1	ENSG00000110092.3	0.408312	2.98077e-08	4.04161e-07
SPATS2L	ENSG00000196141.11	0.403895	3.03798e-08	4.11632e-07
INO80E	ENSG00000169592.13	-0.460662	3.04587e-08	4.12159e-07
CASP4	ENSG00000196954.11	0.518022	3.04608e-08	4.12159e-07
OGDH	ENSG00000105953.13	0.379338	3.10131e-08	4.19052e-07
FBXO46	ENSG00000177051.5	-0.461495	3.0999e-08	4.19052e-07
ANKRD13B	ENSG00000198720.11	-0.737903	3.16199e-08	4.26956e-07
PDXDC2P	ENSG00000196696.11	0.837113	3.18215e-08	4.29381e-07
KIAA0141	ENSG00000081791.7	-0.382289	3.2002e-08	4.31519e-07
TNFAIP8L1	ENSG00000185361.7	-0.584993	3.23903e-08	4.36454e-07
UPF3B	ENSG00000125351.9	-0.464594	3.251e-08	4.37765e-07
MON1B	ENSG00000103111.13	0.445388	3.28277e-08	4.4174e-07
KDM2A	ENSG00000173120.13	0.543161	3.29314e-08	4.4283e-07
ABI2	ENSG00000138443.14	-0.62618	3.31403e-08	4.45332e-07
QTRT1	ENSG00000213339.7	-0.663202	3.33645e-08	4.48038e-07
DSC2	ENSG00000134755.13	0.607207	3.42119e-08	4.59102e-07
AUTS2	ENSG00000158321.14	0.671081	3.42556e-08	4.59372e-07
GPA33	ENSG00000143167.10	1.08723	3.43883e-08	4.60836e-07
RBP4	ENSG00000138207.11	-1.056	3.47741e-08	4.65687e-07
GINS1	ENSG00000101003.9	-0.523031	3.5183e-08	4.70841e-07
TSR1	ENSG00000167721.9	-0.539219	3.56858e-08	4.77243e-07
FAM227A	ENSG00000184949.14	0.899469	3.67403e-08	4.91009e-07
NUDT21	ENSG00000167005.12	-0.560468	3.72038e-08	4.96864e-07
HMGB3	ENSG00000029993.13	-0.436204	3.76715e-08	5.02767e-07
ICAM1	ENSG00000090339.7	-1.003	3.79076e-08	5.05572e-07
ERP44	ENSG00000023318.7	0.462191	3.82672e-08	5.1002e-07
SPTSSA	ENSG00000165389.6	-0.588239	3.83415e-08	5.10663e-07
ABHD17C	ENSG00000136379.10	0.503916	3.89199e-08	5.18013e-07
PDLIM1	ENSG00000107438.7	0.518441	3.95164e-08	5.25595e-07
CEP78	ENSG00000148019.11	-0.539425	3.99725e-08	5.313e-07
MGAT3	ENSG00000128268.11	0.733497	4.00685e-08	5.32214e-07
SNRNP200	ENSG00000144028.13	-0.543274	4.06841e-08	5.39658e-07
ZNF274	ENSG00000171606.16	0.565071	4.06579e-08	5.39658e-07
SLC26A2	ENSG00000155850.7	-1.08923	4.07316e-08	5.39922e-07
STX12	ENSG00000117758.12	0.488941	4.10106e-08	5.43252e-07
NGEF	ENSG00000066248.13	0.542396	4.11865e-08	5.45212e-07
CYP2S1	ENSG00000167600.12	0.437424	4.21692e-08	5.57843e-07
TMEM63C	ENSG00000165548.9	0.745535	4.24119e-08	5.60675e-07
C1orf123	ENSG00000162384.12	-0.572996	4.24587e-08	5.60913e-07
ABHD12	ENSG00000100997.17	0.508245	4.25934e-08	5.62313e-07
SF3B2	ENSG00000087365.13	0.473885	4.26285e-08	5.62396e-07
DNM3	ENSG00000197959.12	1.34353	4.2852e-08	5.64964e-07
GALNS	ENSG00000141012.11	-0.544262	4.30815e-08	5.67607e-07
LIMK2	ENSG00000182541.16	-0.577852	4.32857e-08	5.69914e-07
PACSIN3	ENSG00000165912.14	-0.875966	4.33813e-08	5.70788e-07
PLEKHG6	ENSG00000008323.14	0.485513	4.35121e-08	5.72124e-07
PPIB	ENSG00000166794.4	0.619115	4.36903e-08	5.74081e-07
SPATA20	ENSG00000006282.18	-0.52677	4.37867e-08	5.74962e-07
ST3GAL1	ENSG00000008513.13	0.498902	4.44848e-08	5.83737e-07
LRRC75A	ENSG00000181350.10	-0.78854	4.50215e-08	5.90382e-07
SPC25	ENSG00000152253.7	-0.752961	4.56246e-08	5.9789e-07
GALNT12	ENSG00000119514.6	0.419011	4.57469e-08	5.99092e-07
TMC7	ENSG00000170537.11	0.512421	4.57929e-08	5.99292e-07
C11orf70	ENSG00000137691.11	0.633999	4.66133e-08	6.09621e-07
DSCR3	ENSG00000157538.12	0.419794	4.80574e-08	6.28088e-07
LDHB	ENSG00000111716.11	-0.464154	4.81854e-08	6.29082e-07
BPGM	ENSG00000172331.10	-0.729204	4.81978e-08	6.29082e-07
ATAD2	ENSG00000156802.11	-0.591015	4.85601e-08	6.33387e-07
FAM89A	ENSG00000182118.5	-0.783457	4.95842e-08	6.46313e-07
NFE2L3	ENSG00000050344.8	-0.381877	4.99155e-08	6.50199e-07
SCIN	ENSG00000006747.13	0.786464	5.00737e-08	6.51824e-07
SLC41A2	ENSG00000136052.8	0.542864	5.01191e-08	6.51981e-07
VEGFB	ENSG00000173511.8	-0.657107	5.08272e-08	6.60753e-07
C6orf132	ENSG00000188112.7	0.462396	5.17623e-08	6.72463e-07
USP39	ENSG00000168883.18	-0.442594	5.22228e-08	6.77995e-07
AHR	ENSG00000106546.11	0.600419	5.24954e-08	6.81081e-07
PIP5K1B	ENSG00000107242.16	0.571662	5.29026e-08	6.8591e-07
ATP1B1	ENSG00000143153.11	0.406982	5.32966e-08	6.90115e-07
HCAR1	ENSG00000196917.5	-0.465824	5.32975e-08	6.90115e-07
TMEM74B	ENSG00000125895.5	0.885069	5.44793e-08	7.0495e-07
GZF1	ENSG00000125812.14	-0.563217	5.49056e-08	7.09996e-07
RECQL	ENSG00000004700.14	-0.666954	5.51027e-08	7.12074e-07
CDHR4	ENSG00000187492.7	1.96773	5.5407e-08	7.15534e-07
AXIN2	ENSG00000168646.11	0.503848	5.60228e-08	7.23008e-07
NAE1	ENSG00000159593.13	-0.451949	5.66679e-08	7.30852e-07
RBL1	ENSG00000080839.10	-0.863833	5.72245e-08	7.37543e-07
MYLK	ENSG00000065534.17	0.704034	5.76791e-08	7.42912e-07
DIAPH1	ENSG00000131504.14	0.431994	5.82203e-08	7.4939e-07
ZBTB12	ENSG00000204366.3	0.583618	5.90425e-08	7.59473e-07
ST6GALNAC1	ENSG00000070526.13	0.729187	5.94664e-08	7.64423e-07
SLC26A11	ENSG00000181045.13	-1.13252	6.03636e-08	7.75446e-07
UGCG	ENSG00000148154.8	-0.544521	6.15823e-08	7.90583e-07
ZNF195	ENSG00000005801.15	-0.403378	6.25147e-08	8.02025e-07
MYRFL	ENSG00000166268.9	0.425264	6.27318e-08	8.04283e-07
CHMP4B	ENSG00000101421.3	0.483698	6.29637e-08	8.06727e-07
TBC1D4	ENSG00000136111.11	0.514246	6.38373e-08	8.17385e-07
MUC17	ENSG00000169876.12	2.08965	6.39713e-08	8.18565e-07
CD37	ENSG00000104894.10	1.19031	6.50007e-08	8.31193e-07
NCOR2	ENSG00000196498.12	0.501128	6.56599e-08	8.39074e-07
SLC26A9	ENSG00000174502.17	1.04156	6.62037e-08	8.45058e-07
GPR157	ENSG00000180758.11	0.61952	6.62147e-08	8.45058e-07
TMEM184A	ENSG00000164855.14	0.379675	6.69865e-08	8.54351e-07
SAMD13	ENSG00000203943.7	1.547	6.73903e-08	8.58941e-07
NELFCD	ENSG00000101158.11	-0.420964	6.7763e-08	8.63129e-07
AKR7A3	ENSG00000162482.4	0.642593	6.7893e-08	8.64221e-07
HERC5	ENSG00000138646.7	1.45359	6.83572e-08	8.69564e-07
AKAP17A	ENSG00000197976.9	0.441695	6.85657e-08	8.7165e-07
QDPR	ENSG00000151552.10	-0.664804	6.94841e-08	8.82751e-07
GPSM1	ENSG00000160360.10	-1.106	7.1267e-08	9.04813e-07
CAMKK2	ENSG00000110931.17	0.460741	7.15736e-08	9.07528e-07
AP2A1	ENSG00000196961.11	0.392833	7.15463e-08	9.07528e-07
LMBR1L	ENSG00000139636.14	-0.460451	7.16263e-08	9.07607e-07
EXOC4	ENSG00000131558.13	0.383194	7.18558e-08	9.09925e-07
RP11-21L23.2	ENSG00000261578.1	-0.728526	7.24686e-08	9.17092e-07
GNB5	ENSG00000069966.17	-0.553196	7.32986e-08	9.26995e-07
DMKN	ENSG00000161249.19	-0.737635	7.44297e-08	9.40691e-07
SMAGP	ENSG00000170545.15	0.589106	7.48226e-08	9.45047e-07
GUCY1B2	ENSG00000123201.13	1.79734	7.49129e-08	9.45576e-07
ABCA7	ENSG00000064687.11	-0.445647	7.50643e-08	9.46875e-07
MKRN1	ENSG00000133606.9	0.371059	7.56661e-08	9.53236e-07
H2AFX	ENSG00000188486.3	-0.666878	7.56339e-08	9.53236e-07
RAPGEF1	ENSG00000107263.17	0.578652	7.80896e-08	9.83134e-07
SMC2	ENSG00000136824.17	-0.641154	7.90647e-08	9.9477e-07
PPP2R3B	ENSG00000167393.15	-0.503151	7.93456e-08	9.97662e-07
GCC1	ENSG00000179562.2	0.465298	7.99094e-08	1.00411e-06
DENND1A	ENSG00000119522.14	-0.557926	8.09159e-08	1.0161e-06
CHD1L	ENSG00000131778.16	-0.448474	8.27026e-08	1.03787e-06
GINS3	ENSG00000181938.12	-0.754635	8.35769e-08	1.04817e-06
ZNF138	ENSG00000197008.8	0.534519	8.43716e-08	1.05746e-06
BLM	ENSG00000197299.9	-0.507794	8.48748e-08	1.06308e-06
PADI3	ENSG00000142619.4	1.93409	8.56651e-08	1.07229e-06
NOA1	ENSG00000084092.6	-0.460758	8.61784e-08	1.07803e-06
MSANTD2	ENSG00000120458.8	-0.441017	8.65564e-08	1.08207e-06
KANK2	ENSG00000197256.9	-0.474488	8.68255e-08	1.08474e-06
TRAF7	ENSG00000131653.11	0.33536	8.91566e-08	1.11273e-06
PIDD1	ENSG00000177595.16	-0.577113	8.91803e-08	1.11273e-06
SMOX	ENSG00000088826.16	0.481232	8.93624e-08	1.11429e-06
RNF139	ENSG00000170881.4	0.383964	9.10959e-08	1.13519e-06
RPS2	ENSG00000140988.14	-0.582989	9.17582e-08	1.14271e-06
TSPAN13	ENSG00000106537.7	-0.515415	9.26475e-08	1.15305e-06
DDX24	ENSG00000089737.14	0.360206	9.31729e-08	1.15885e-06
C22orf39	ENSG00000242259.7	-0.4807	9.37872e-08	1.16575e-06
CYP4V2	ENSG00000145476.14	-0.694367	9.49089e-08	1.17894e-06
TYK2	ENSG00000105397.12	-0.454321	9.5055e-08	1.18001e-06
BNIPL	ENSG00000163141.17	1.4503	9.60185e-08	1.19121e-06
C10orf54	ENSG00000107738.18	0.602158	9.71818e-08	1.20488e-06
H6PD	ENSG00000049239.11	-0.477891	9.77383e-08	1.21034e-06
KIZ	ENSG00000088970.14	-0.523343	9.77458e-08	1.21034e-06
SSX2IP	ENSG00000117155.15	-0.561112	9.79297e-08	1.21185e-06
LHPP	ENSG00000107902.12	0.80562	9.83606e-08	1.21487e-06
ANKFN1	ENSG00000153930.9	1.62526	9.83143e-08	1.21487e-06
USP1	ENSG00000162607.11	-0.450014	9.83087e-08	1.21487e-06
HCN1	ENSG00000164588.4	2.4556	9.96189e-08	1.22964e-06
TMEM189	ENSG00000240849.9	0.649523	9.99291e-08	1.23269e-06
KDELR3	ENSG00000100196.9	0.520988	1.00272e-07	1.23613e-06
PPP1R14B	ENSG00000173457.9	0.670049	1.01699e-07	1.25294e-06
MCU	ENSG00000156026.13	0.382319	1.02021e-07	1.25611e-06
ACTN1	ENSG00000072110.12	0.374658	1.04858e-07	1.29024e-06
PRIM1	ENSG00000198056.12	-0.598766	1.05291e-07	1.29475e-06
RAB27B	ENSG00000041353.8	0.661142	1.05421e-07	1.29554e-06
ACER3	ENSG00000078124.10	-0.523157	1.07319e-07	1.31803e-06
SUCO	ENSG00000094975.12	0.60183	1.07884e-07	1.32414e-06
CASC9	ENSG00000249395.2	0.64964	1.08165e-07	1.32676e-06
PPOX	ENSG00000143224.16	-0.710711	1.08278e-07	1.32731e-06
SLC29A1	ENSG00000112759.15	-0.474487	1.08848e-07	1.33346e-06
FAIM2	ENSG00000135472.7	1.09662	1.1072e-07	1.35504e-06
PARD3	ENSG00000148498.14	0.408456	1.10814e-07	1.35504e-06
SPTSSB	ENSG00000196542.7	1.32538	1.10818e-07	1.35504e-06
MFAP1	ENSG00000140259.6	0.432571	1.11114e-07	1.35781e-06
TMEM125	ENSG00000179178.9	0.574395	1.12612e-07	1.37525e-06
TC2N	ENSG00000165929.11	0.514769	1.12703e-07	1.37551e-06
PRRC1	ENSG00000164244.19	0.464434	1.13173e-07	1.38038e-06
ARFRP1	ENSG00000101246.18	-0.452111	1.13318e-07	1.38129e-06
MOB1A	ENSG00000114978.16	-0.440843	1.14208e-07	1.39127e-06
LINC01106	ENSG00000175772.10	-0.452878	1.15816e-07	1.40999e-06
PALLD	ENSG00000129116.16	-0.858675	1.16143e-07	1.41224e-06
ZNF488	ENSG00000265763.3	0.640463	1.16146e-07	1.41224e-06
TMEM194A	ENSG00000166881.8	-0.71351	1.19611e-07	1.45347e-06
MTDH	ENSG00000147649.8	0.499905	1.20449e-07	1.46274e-06
PLEKHA6	ENSG00000143850.11	0.529784	1.21483e-07	1.47439e-06
C11orf53	ENSG00000150750.6	0.792018	1.22863e-07	1.49021e-06
PLCB1	ENSG00000182621.15	0.75713	1.22983e-07	1.49074e-06
MARK2	ENSG00000072518.19	0.372093	1.23838e-07	1.50018e-06
ZSCAN20	ENSG00000121903.13	0.743704	1.24688e-07	1.50953e-06
CYB5R4	ENSG00000065615.12	0.503426	1.24914e-07	1.51133e-06
USP6NL	ENSG00000148429.13	0.618619	1.25722e-07	1.52017e-06
ASNS	ENSG00000070669.15	-0.552051	1.26016e-07	1.52278e-06
SLC36A1	ENSG00000123643.11	-0.941588	1.26754e-07	1.53075e-06
SHANK2	ENSG00000162105.15	0.76281	1.2828e-07	1.54823e-06
OSBPL7	ENSG00000006025.10	0.451899	1.30138e-07	1.56969e-06
TRIM15	ENSG00000204610.11	0.636599	1.30673e-07	1.57514e-06
N4BP2L2-IT2	ENSG00000281026.1	-0.647104	1.30752e-07	1.57514e-06
SDR16C5	ENSG00000170786.11	0.966929	1.31123e-07	1.57865e-06
RP1-102E24.8	ENSG00000256433.2	1.42806	1.31969e-07	1.58785e-06
TSPAN1	ENSG00000117472.8	0.565042	1.32079e-07	1.5882e-06
ZNF680	ENSG00000173041.10	0.559947	1.33416e-07	1.60329e-06
C7orf60	ENSG00000164603.10	-0.601246	1.34768e-07	1.61854e-06
PROCR	ENSG00000101000.4	-0.599909	1.3528e-07	1.62369e-06
TMX4	ENSG00000125827.7	0.559749	1.35723e-07	1.62725e-06
CPEB2	ENSG00000137449.14	0.948825	1.35743e-07	1.62725e-06
HMGCS2	ENSG00000134240.10	-0.756073	1.37453e-07	1.64674e-06
HNRNPA1	ENSG00000135486.16	-0.357491	1.40519e-07	1.68244e-06
RPL26L1	ENSG00000037241.6	0.699985	1.42546e-07	1.70567e-06
CD109	ENSG00000156535.12	2.66338	1.43369e-07	1.71446e-06
PPFIBP1	ENSG00000110841.12	0.591698	1.44208e-07	1.72345e-06
GDF15	ENSG00000130513.6	-0.646301	1.44618e-07	1.72729e-06
PEX6	ENSG00000124587.12	0.539068	1.4623e-07	1.74547e-06
BZRAP1	ENSG00000005379.14	-0.978735	1.4644e-07	1.74692e-06
PRKG2	ENSG00000138669.8	0.988292	1.47996e-07	1.7644e-06
SH3RF2	ENSG00000156463.16	0.509619	1.48579e-07	1.77027e-06
HPSE	ENSG00000173083.13	-1.45493	1.49201e-07	1.7766e-06
GCSAM	ENSG00000174500.11	1.12865	1.49656e-07	1.78093e-06
ITGB1	ENSG00000150093.17	-0.524922	1.53243e-07	1.82251e-06
MAP1S	ENSG00000130479.9	0.609147	1.53833e-07	1.82841e-06
MED11	ENSG00000161920.8	0.913975	1.54173e-07	1.83135e-06
ZHX1	ENSG00000165156.13	0.511925	1.56089e-07	1.85298e-06
BRSK2	ENSG00000174672.14	-1.00134	1.56605e-07	1.85797e-06
SF1	ENSG00000168066.19	-0.345436	1.56887e-07	1.86019e-06
SNHG15	ENSG00000232956.7	-0.47776	1.58722e-07	1.88081e-06
RP11-600F24.7	ENSG00000260285.1	-0.65613	1.59383e-07	1.8875e-06
PKD1P5	ENSG00000254681.5	-0.799155	1.60916e-07	1.90449e-06
CMTR1	ENSG00000137200.11	-0.426536	1.61817e-07	1.91401e-06
PPIL2	ENSG00000100023.16	0.396526	1.62228e-07	1.91771e-06
CYB5R3	ENSG00000100243.19	0.460559	1.64753e-07	1.94638e-06
BAG1	ENSG00000107262.15	0.540662	1.66228e-07	1.96262e-06
IRF5	ENSG00000128604.17	0.5904	1.66741e-07	1.96748e-06
BCL2L15	ENSG00000188761.10	0.599069	1.68217e-07	1.9837e-06
MIPOL1	ENSG00000151338.17	0.758448	1.68508e-07	1.98593e-06
PPT2	ENSG00000221988.11	-0.834074	1.71945e-07	2.02522e-06
TRAPPC6B	ENSG00000182400.13	-0.520928	1.72144e-07	2.02635e-06
NME4	ENSG00000103202.11	-0.746769	1.72342e-07	2.02745e-06
ALDH7A1	ENSG00000164904.14	-0.480862	1.75524e-07	2.06364e-06
RNF4	ENSG00000063978.14	0.390996	1.767e-07	2.07622e-06
STIM1	ENSG00000167323.8	0.384665	1.7749e-07	2.08426e-06
PSMG1	ENSG00000183527.10	-0.567125	1.78383e-07	2.09349e-06
SLPI	ENSG00000124107.5	0.833353	1.79257e-07	2.10122e-06
SNHG1	ENSG00000255717.5	-0.427618	1.79173e-07	2.10122e-06
TAGLN2	ENSG00000158710.13	0.456932	1.79742e-07	2.10564e-06
ZFP36L2	ENSG00000152518.6	0.376791	1.81353e-07	2.12324e-06
BCAS4	ENSG00000124243.16	-0.812336	1.84555e-07	2.15943e-06
BMF	ENSG00000104081.12	-0.536021	1.88168e-07	2.20039e-06
ATP13A4	ENSG00000127249.13	1.56738	1.9318e-07	2.25766e-06
HOXB6	ENSG00000108511.9	-0.52241	1.93484e-07	2.25986e-06
ZNF432	ENSG00000256087.5	0.472835	1.9371e-07	2.26115e-06
USPL1	ENSG00000132952.10	-0.405904	1.95358e-07	2.27902e-06
DTYMK	ENSG00000168393.11	-0.525858	1.9666e-07	2.29284e-06
TMEM165	ENSG00000134851.11	0.428708	1.96862e-07	2.29383e-06
C5	ENSG00000106804.7	-1.4135	1.97546e-07	2.29982e-06
AXL	ENSG00000167601.10	-1.11194	1.97611e-07	2.29982e-06
PDIA3	ENSG00000167004.11	0.454432	1.98134e-07	2.30453e-06
GBA2	ENSG00000070610.13	-0.370042	1.99068e-07	2.31388e-06
YIPF5	ENSG00000145817.15	0.431716	1.99175e-07	2.31388e-06
EXOC1	ENSG00000090989.16	0.41579	2.00862e-07	2.3321e-06
ACSL3	ENSG00000123983.12	0.408496	2.02064e-07	2.34461e-06
PHLDA1	ENSG00000139289.12	0.345294	2.02179e-07	2.34461e-06
CIRBP	ENSG00000099622.12	-0.419926	2.03069e-07	2.35353e-06
JUNB	ENSG00000171223.5	0.453552	2.03938e-07	2.3622e-06
COPS4	ENSG00000138663.7	-0.520639	2.04067e-07	2.3623e-06
STAT3	ENSG00000168610.13	0.381835	2.05105e-07	2.3729e-06
MCM8	ENSG00000125885.12	-0.634254	2.05252e-07	2.3732e-06
FTL	ENSG00000087086.12	-0.547541	2.0609e-07	2.38148e-06
PITHD1	ENSG00000057757.8	-0.474414	2.09928e-07	2.4244e-06
DPP7	ENSG00000176978.12	-0.552202	2.11459e-07	2.44064e-06
POU3F1	ENSG00000185668.6	-1.19908	2.14977e-07	2.47978e-06
KANSL3	ENSG00000114982.16	-0.392826	2.16647e-07	2.49757e-06
PAK1	ENSG00000149269.8	0.339697	2.17817e-07	2.50957e-06
TFAP2A	ENSG00000137203.9	0.665544	2.20367e-07	2.53746e-06
VSIG1	ENSG00000101842.12	1.42201	2.22197e-07	2.55703e-06
LSM12	ENSG00000161654.8	-0.458144	2.22338e-07	2.55715e-06
NCAPG2	ENSG00000146918.18	-0.619959	2.28599e-07	2.62761e-06
UNG	ENSG00000076248.9	-0.504757	2.30723e-07	2.65047e-06
PLEC	ENSG00000178209.13	0.533528	2.32848e-07	2.67331e-06
CCDC53	ENSG00000120860.9	0.561732	2.34342e-07	2.68731e-06
AGR3	ENSG00000173467.7	0.823789	2.34255e-07	2.68731e-06
DBNL	ENSG00000136279.17	0.338325	2.34516e-07	2.68773e-06
RP11-267M23.1	ENSG00000280123.1	-1.52531	2.36085e-07	2.70412e-06
ZDHHC7	ENSG00000153786.11	0.371444	2.37162e-07	2.71486e-06
ZNF362	ENSG00000160094.13	-1.07085	2.38072e-07	2.72368e-06
LOX	ENSG00000113083.11	-1.5392	2.41045e-07	2.75448e-06
MOB2	ENSG00000182208.11	-0.594139	2.40965e-07	2.75448e-06
SLC1A4	ENSG00000115902.9	-0.724829	2.41231e-07	2.75499e-06
SLC7A2	ENSG00000003989.15	-0.82311	2.42083e-07	2.76311e-06
STAT4	ENSG00000138378.16	2.7318	2.44916e-07	2.79381e-06
FAM132B	ENSG00000178752.14	-1.01649	2.47663e-07	2.8235e-06
POLDIP2	ENSG00000004142.10	-0.440495	2.47888e-07	2.82442e-06
GTF3A	ENSG00000122034.11	0.479311	2.49088e-07	2.83644e-06
TRIM8	ENSG00000171206.12	0.427726	2.52105e-07	2.86776e-06
S100A16	ENSG00000188643.9	0.551918	2.52132e-07	2.86776e-06
IDUA	ENSG00000127415.11	-0.662985	2.5275e-07	2.87312e-06
SH3PXD2A-AS1	ENSG00000280693.1	2.49978	2.53565e-07	2.88071e-06
ILDR1	ENSG00000145103.11	0.720065	2.54383e-07	2.88833e-06
KCNIP4	ENSG00000185774.13	-1.49948	2.55588e-07	2.90032e-06
GEN1	ENSG00000178295.13	-0.706874	2.57471e-07	2.91999e-06
ZNF519	ENSG00000175322.10	-0.729406	2.58605e-07	2.93116e-06
TMEM180	ENSG00000138111.13	-0.692152	2.62019e-07	2.96813e-06
2019-09-09	ENSG00000184640.16	0.349078	2.64125e-07	2.99025e-06
CDH23	ENSG00000107736.18	1.32171	2.70032e-07	3.05536e-06
MIR4697HG	ENSG00000280237.1	-0.482077	2.70447e-07	3.05828e-06
PLEKHG4B	ENSG00000153404.12	-2.65078	2.72683e-07	3.08179e-06
CATSPERG	ENSG00000099338.21	0.951584	2.73073e-07	3.08441e-06
WDR86-AS1	ENSG00000243836.4	2.03107	2.74067e-07	3.09386e-06
ZXDC	ENSG00000070476.13	-0.413885	2.75478e-07	3.10799e-06
HOXA1	ENSG00000105991.7	0.629183	2.79172e-07	3.14785e-06
SERINC2	ENSG00000168528.10	0.54059	2.80783e-07	3.16419e-06
NPC1	ENSG00000141458.11	0.527355	2.82592e-07	3.18274e-06
STX5	ENSG00000162236.10	0.58072	2.86044e-07	3.21976e-06
NRP2	ENSG00000118257.15	3.98129	2.92166e-07	3.28678e-06
B3GNT5	ENSG00000176597.10	0.715243	2.95574e-07	3.32321e-06
BET1L	ENSG00000177951.16	0.402706	2.9882e-07	3.35778e-06
IL34	ENSG00000157368.9	0.909704	3.01878e-07	3.39019e-06
ZNF92	ENSG00000146757.12	0.512182	3.03405e-07	3.40538e-06
TELO2	ENSG00000100726.13	-0.538927	3.0755e-07	3.44794e-06
ACBD5	ENSG00000107897.17	0.463343	3.07426e-07	3.44794e-06
CLASRP	ENSG00000104859.13	-0.442328	3.10542e-07	3.47949e-06
WFIKKN1	ENSG00000127578.6	1.15368	3.11815e-07	3.49176e-06
CCDC129	ENSG00000180347.12	2.59966	3.12845e-07	3.50128e-06
LZTR1	ENSG00000099949.17	-0.457827	3.18309e-07	3.5604e-06
ACO1	ENSG00000122729.17	-0.41999	3.19854e-07	3.57563e-06
NFKBID	ENSG00000167604.12	-0.689186	3.22364e-07	3.60164e-06
TMOD3	ENSG00000138594.11	0.531441	3.23386e-07	3.61099e-06
TM7SF3	ENSG00000064115.9	-0.342152	3.27213e-07	3.65163e-06
LIMK1	ENSG00000106683.13	0.487191	3.3422e-07	3.72771e-06
ZNF28	ENSG00000198538.9	0.48809	3.34797e-07	3.73202e-06
ISPD	ENSG00000214960.8	1.0038	3.3542e-07	3.73683e-06
ZNF131	ENSG00000172262.10	-0.411868	3.38557e-07	3.76962e-06
PLEKHH2	ENSG00000152527.12	0.760981	3.38933e-07	3.77166e-06
RGS11	ENSG00000076344.14	1.16551	3.40257e-07	3.78054e-06
FMO5	ENSG00000131781.11	0.903514	3.39928e-07	3.78054e-06
RHPN1	ENSG00000158106.11	-0.611607	3.4031e-07	3.78054e-06
IFFO2	ENSG00000169991.9	0.403717	3.43622e-07	3.81516e-06
NT5C3A	ENSG00000122643.17	0.403128	3.44401e-07	3.82164e-06
MDM4	ENSG00000198625.11	-0.502108	3.47925e-07	3.85855e-06
SPDEF	ENSG00000124664.9	0.459612	3.51036e-07	3.89085e-06
MTMR11	ENSG00000014914.18	-0.4996	3.52806e-07	3.90826e-06
ZNF628	ENSG00000197483.9	0.586274	3.54745e-07	3.9275e-06
ZNF3	ENSG00000166526.15	0.396052	3.60853e-07	3.99287e-06
DALRD3	ENSG00000178149.15	-0.589146	3.61701e-07	3.99998e-06
ERLIN2	ENSG00000147475.13	0.492989	3.66414e-07	4.04753e-06
STX16-NPEPL1	ENSG00000254995.4	1.83138	3.66329e-07	4.04753e-06
PLEKHA4	ENSG00000105559.10	-0.591161	3.66978e-07	4.05148e-06
SIPA1L2	ENSG00000116991.9	0.601993	3.70788e-07	4.09122e-06
GMCL1	ENSG00000087338.4	-0.451953	3.75958e-07	4.14593e-06
ZFYVE21	ENSG00000100711.12	-0.540469	3.81802e-07	4.208e-06
RPH3AL	ENSG00000181031.14	0.461845	3.91086e-07	4.30643e-06
C6orf222	ENSG00000189325.6	1.3586	3.91173e-07	4.30643e-06
PRKD3	ENSG00000115825.8	-0.609124	3.94045e-07	4.33561e-06
RP11-43F13.1	ENSG00000188002.9	-0.674728	3.96474e-07	4.35988e-06
HEPH	ENSG00000089472.15	0.519342	3.98204e-07	4.37644e-06
CTA-941F9.9	ENSG00000238120.1	1.87298	3.98959e-07	4.38228e-06
GSS	ENSG00000100983.8	-0.417608	3.99528e-07	4.38606e-06
TUBG2	ENSG00000037042.8	-0.49866	4.01014e-07	4.3999e-06
SUSD2	ENSG00000099994.10	1.2389	4.05366e-07	4.44515e-06
NARS2	ENSG00000137513.8	-0.505772	4.06618e-07	4.45639e-06
PHPT1	ENSG00000054148.16	-0.541358	4.07808e-07	4.46693e-06
ANKRD30B	ENSG00000180777.12	1.60798	4.09328e-07	4.48106e-06
CYFIP2	ENSG00000055163.17	-0.475439	4.10453e-07	4.49086e-06
AGPAT5	ENSG00000155189.10	-0.549651	4.13796e-07	4.52491e-06
IDH2	ENSG00000182054.8	-0.426373	4.16687e-07	4.55398e-06
L2HGDH	ENSG00000087299.10	-0.563014	4.17047e-07	4.55536e-06
FCHSD1	ENSG00000197948.9	-0.39095	4.17445e-07	4.55717e-06
PRR5L	ENSG00000135362.12	-0.426036	4.19484e-07	4.57687e-06
OSTF1	ENSG00000134996.11	0.44771	4.21456e-07	4.59582e-06
MGLL	ENSG00000074416.12	-0.377043	4.22487e-07	4.6045e-06
FAM46C	ENSG00000183508.4	1.52158	4.22921e-07	4.60666e-06
CARD9	ENSG00000187796.12	-0.506892	4.23623e-07	4.61174e-06
CCDC91	ENSG00000123106.9	0.486184	4.33836e-07	4.72029e-06
SNX21	ENSG00000124104.17	-0.639649	4.42124e-07	4.80779e-06
PTEN	ENSG00000171862.8	0.391806	4.43342e-07	4.81836e-06
CDAN1	ENSG00000140326.11	-0.498817	4.4363e-07	4.81881e-06
AC058791.1	ENSG00000226380.6	-1.49286	4.47596e-07	4.85919e-06
HYAL3	ENSG00000186792.14	1.0062	4.48746e-07	4.86897e-06
DOK4	ENSG00000125170.9	0.368553	4.54168e-07	4.92507e-06
ABTB2	ENSG00000166016.5	0.429442	4.58434e-07	4.96857e-06
CSTA	ENSG00000121552.3	2.90846	4.63189e-07	5.01733e-06
RNASET2	ENSG00000026297.14	-0.488771	4.65205e-07	5.03638e-06
CLIP4	ENSG00000115295.18	0.701157	4.68234e-07	5.06636e-06
C16orf59	ENSG00000162062.13	-0.730431	4.72349e-07	5.10805e-06
LONP2	ENSG00000102910.12	0.433492	4.74059e-07	5.12372e-06
WARS	ENSG00000140105.16	-0.397862	4.76757e-07	5.15002e-06
TFDP1	ENSG00000198176.11	0.342911	4.80234e-07	5.18472e-06
RNF13	ENSG00000082996.18	0.399459	4.81705e-07	5.19773e-06
PACSIN1	ENSG00000124507.9	1.83255	4.85549e-07	5.23633e-06
ANKRD49	ENSG00000168876.7	0.468244	4.88561e-07	5.2659e-06
IFIH1	ENSG00000115267.5	0.506615	4.90373e-07	5.28252e-06
BARD1	ENSG00000138376.9	-0.83139	4.93766e-07	5.31614e-06
KCTD1	ENSG00000134504.11	0.456621	5.09884e-07	5.48666e-06
SLC25A39	ENSG00000013306.14	-0.499366	5.12609e-07	5.51294e-06
ANKH	ENSG00000154122.11	-0.363443	5.16587e-07	5.55267e-06
GNL1	ENSG00000204590.11	-0.385743	5.17363e-07	5.55795e-06
NCEH1	ENSG00000144959.8	-0.576366	5.18389e-07	5.56592e-06
TMED10	ENSG00000170348.7	0.325139	5.21521e-07	5.59648e-06
POMT1	ENSG00000130714.14	-0.514965	5.22366e-07	5.60247e-06
LL22NC03-2H8.5	ENSG00000274422.1	-1.12213	5.244e-07	5.6212e-06
CCDC162P	ENSG00000203799.9	1.58951	5.25529e-07	5.63022e-06
RHEBL1	ENSG00000167550.9	-1.43888	5.31513e-07	5.69121e-06
PPM1M	ENSG00000164088.16	-0.831962	5.37661e-07	5.75389e-06
MYO15B	ENSG00000266714.5	0.490866	5.39383e-07	5.76916e-06
TLCD2	ENSG00000185561.9	0.569255	5.40035e-07	5.77297e-06
RP11-60L3.3	ENSG00000280309.1	2.08614	5.42856e-07	5.79996e-06
RPA1	ENSG00000132383.10	-0.368821	5.45616e-07	5.82626e-06
CD59	ENSG00000085063.13	-0.350867	5.48235e-07	5.85103e-06
UBR7	ENSG00000012963.12	-0.471257	5.49749e-07	5.86399e-06
PIWIL4	ENSG00000134627.10	0.595834	5.55807e-07	5.92538e-06
TNFSF10	ENSG00000121858.9	0.832927	5.56632e-07	5.93094e-06
TXNIP	ENSG00000265972.4	-0.542864	5.62635e-07	5.99163e-06
ARL6IP6	ENSG00000177917.9	-0.579441	5.65696e-07	6.02095e-06
PPP1R1B	ENSG00000131771.12	0.724756	5.7183e-07	6.08271e-06
INTS8	ENSG00000164941.12	0.412962	5.7212e-07	6.08271e-06
CDK9	ENSG00000136807.10	0.483709	5.80156e-07	6.16479e-06
KCNJ2	ENSG00000123700.4	1.81026	5.81884e-07	6.17979e-06
SNX8	ENSG00000106266.7	0.356329	5.82389e-07	6.1818e-06
ABLIM3	ENSG00000173210.18	0.429649	5.89807e-07	6.25713e-06
MDK	ENSG00000110492.14	-0.723743	5.9046e-07	6.26067e-06
TTC26	ENSG00000105948.12	-0.657419	6.06979e-07	6.42631e-06
EIF4E2	ENSG00000135930.12	0.481212	6.07068e-07	6.42631e-06
KIFC3	ENSG00000140859.14	-0.390887	6.06831e-07	6.42631e-06
MTSS1L	ENSG00000132613.13	0.581532	6.0907e-07	6.44401e-06
FANK1	ENSG00000203780.9	0.709071	6.09582e-07	6.44594e-06
TCP1	ENSG00000120438.10	-0.37318	6.10654e-07	6.45379e-06
CHRNB1	ENSG00000170175.9	-0.694216	6.16061e-07	6.50742e-06
SRGAP1	ENSG00000196935.7	0.707319	6.24463e-07	6.59261e-06
SLC38A10	ENSG00000157637.11	0.374567	6.24949e-07	6.59418e-06
CANT1	ENSG00000171302.15	0.327597	6.32619e-07	6.67151e-06
TLN2	ENSG00000171914.13	-1.18498	6.35768e-07	6.7011e-06
KCNC3	ENSG00000131398.12	0.468281	6.37437e-07	6.71507e-06
BLNK	ENSG00000095585.15	1.06825	6.47875e-07	6.81903e-06
MIS18A	ENSG00000159055.3	-0.709613	6.48003e-07	6.81903e-06
LMNB1	ENSG00000113368.10	-0.353331	6.54101e-07	6.8795e-06
CHAMP1	ENSG00000198824.5	-0.494298	6.55228e-07	6.88764e-06
NEO1	ENSG00000067141.15	-0.542864	6.55747e-07	6.8894e-06
PPP3CB	ENSG00000107758.14	0.402566	6.5896e-07	6.91944e-06
REN	ENSG00000143839.13	0.89833	6.60239e-07	6.92542e-06
HIST1H3E	ENSG00000274750.1	1.43256	6.60052e-07	6.92542e-06
ITPKC	ENSG00000086544.2	0.454157	6.61618e-07	6.93617e-06
ETNK1	ENSG00000139163.14	-0.495602	6.64487e-07	6.96251e-06
RP11-1036E20.9	ENSG00000214797.3	1.27423	6.74488e-07	7.06352e-06
LMCD1	ENSG00000071282.10	0.702946	6.77269e-07	7.08884e-06
APBB2	ENSG00000163697.15	-0.713724	6.87171e-07	7.18864e-06
C19orf68	ENSG00000185453.11	0.605866	7.02083e-07	7.34071e-06
RP11-77H9.2	ENSG00000260276.2	1.09694	7.03866e-07	7.35542e-06
JADE1	ENSG00000077684.14	-0.539292	7.06932e-07	7.38351e-06
MYOM3	ENSG00000142661.17	0.470822	7.10648e-07	7.41817e-06
ATP6V0D1	ENSG00000159720.10	0.507984	7.11009e-07	7.41817e-06
BIN2	ENSG00000110934.9	1.27701	7.12997e-07	7.43494e-06
ZNF100	ENSG00000197020.9	1.06078	7.14421e-07	7.44582e-06
SPN	ENSG00000197471.10	-2.60164	7.18323e-07	7.48249e-06
ETNK2	ENSG00000143845.13	-1.80185	7.29308e-07	7.59288e-06
TGFB1I1	ENSG00000140682.17	-1.14875	7.35101e-07	7.64912e-06
HNRNPH3	ENSG00000096746.16	0.328929	7.45144e-07	7.74949e-06
NDEL1	ENSG00000166579.14	0.451007	7.48992e-07	7.78124e-06
TTC3P1	ENSG00000215105.4	-1.40422	7.4885e-07	7.78124e-06
DDX11L2	ENSG00000236397.3	-0.72135	7.53368e-07	7.82255e-06
NFIC	ENSG00000141905.16	0.402086	7.58385e-07	7.87045e-06
PITPNM3	ENSG00000091622.14	0.578104	7.60016e-07	7.8832e-06
SFTA2	ENSG00000196260.3	0.682469	7.65691e-07	7.93785e-06
CDC42BPG	ENSG00000171219.8	0.346813	7.93961e-07	8.22657e-06
POLE	ENSG00000177084.15	-0.483482	8.11996e-07	8.40898e-06
TMEM201	ENSG00000188807.11	-0.519847	8.12688e-07	8.41168e-06
LINC00704	ENSG00000231298.5	1.64501	8.1314e-07	8.41191e-06
PSMC3	ENSG00000165916.7	0.492997	8.14657e-07	8.42315e-06
MYT1	ENSG00000196132.10	0.667785	8.16647e-07	8.43926e-06
FARSB	ENSG00000116120.9	-0.394982	8.18993e-07	8.45904e-06
MAN2A2	ENSG00000196547.13	-0.45557	8.27625e-07	8.54368e-06
PLXNA2	ENSG00000076356.6	0.510358	8.33992e-07	8.60486e-06
CDIPT	ENSG00000103502.12	-0.530783	8.41157e-07	8.67421e-06
NR4A2	ENSG00000153234.12	0.775715	8.4268e-07	8.68534e-06
ZC3H8	ENSG00000144161.11	-0.52944	8.44501e-07	8.69951e-06
CTDP1	ENSG00000060069.15	0.452528	8.45824e-07	8.70856e-06
C20orf27	ENSG00000101220.16	-0.57118	8.48957e-07	8.73622e-06
SUCNR1	ENSG00000198829.6	1.38949	8.50897e-07	8.75157e-06
TMEM25	ENSG00000149582.14	-1.1029	8.52784e-07	8.76637e-06
GAS2	ENSG00000148935.9	1.41316	8.53902e-07	8.77324e-06
ANKS1A	ENSG00000064999.13	0.435875	8.55881e-07	8.78896e-06
FOXP2	ENSG00000128573.21	1.62419	8.57225e-07	8.79815e-06
DNAJA4	ENSG00000140403.11	0.395222	8.61624e-07	8.83866e-06
PSPC1	ENSG00000121390.16	-0.359886	8.64384e-07	8.86232e-06
MAFB	ENSG00000204103.3	1.03689	8.66194e-07	8.87622e-06
SMAD4	ENSG00000141646.12	-0.571857	8.74598e-07	8.95764e-06
IGSF9	ENSG00000085552.15	0.398222	8.87834e-07	9.08845e-06
HMGN4	ENSG00000182952.4	-0.423959	8.90006e-07	9.10591e-06
TYSND1	ENSG00000156521.12	-0.476721	8.97164e-07	9.17435e-06
SNX9	ENSG00000130340.13	0.403617	8.98192e-07	9.18006e-06
RPAP1	ENSG00000103932.10	0.418857	8.99112e-07	9.18466e-06
ZNF503	ENSG00000165655.15	0.594915	9.09171e-07	9.28256e-06
C1orf112	ENSG00000000460.15	-0.67754	9.13389e-07	9.3159e-06
STEAP1	ENSG00000164647.7	0.534279	9.13277e-07	9.3159e-06
ACACA	ENSG00000278540.3	0.507005	9.1819e-07	9.35998e-06
TRIM38	ENSG00000112343.10	0.390861	9.20939e-07	9.38312e-06
NINJ2	ENSG00000171840.10	1.02939	9.24987e-07	9.41455e-06
NABP1	ENSG00000173559.11	0.512601	9.24711e-07	9.41455e-06
POT1	ENSG00000128513.13	-0.516191	9.32605e-07	9.48714e-06
TTC33	ENSG00000113638.11	0.684827	9.3498e-07	9.50183e-06
RSU1	ENSG00000148484.16	0.434223	9.3502e-07	9.50183e-06
SLC25A44	ENSG00000160785.12	0.40445	9.68418e-07	9.8361e-06
JRKL	ENSG00000183340.6	0.452131	9.73257e-07	9.88012e-06
SIGLEC15	ENSG00000197046.10	1.12861	9.77043e-07	9.91341e-06
PLK4	ENSG00000142731.9	-0.538741	9.79581e-07	9.93401e-06
BCL7B	ENSG00000106635.6	0.495818	9.89799e-07	1.00324e-05
TWSG1	ENSG00000128791.10	-0.523823	9.94099e-07	1.00708e-05
PABPC4	ENSG00000090621.12	0.351687	9.98868e-07	1.01139e-05
COPA	ENSG00000122218.13	0.366325	1.00618e-06	1.01826e-05
SLC37A1	ENSG00000160190.12	0.375298	1.01186e-06	1.02348e-05
PSMC6	ENSG00000100519.10	0.403015	1.02229e-06	1.03349e-05
SULT1B1	ENSG00000173597.7	3.26549	1.03333e-06	1.04412e-05
SLCO2B1	ENSG00000137491.13	1.15633	1.03694e-06	1.04722e-05
RP11-449P15.2	ENSG00000273151.1	-0.657075	1.04528e-06	1.0551e-05
TONSL	ENSG00000160949.15	-0.490903	1.04638e-06	1.05567e-05
MOB3B	ENSG00000120162.9	-0.531416	1.057e-06	1.06583e-05
MPHOSPH9	ENSG00000051825.13	-0.732581	1.0617e-06	1.07002e-05
GLYCTK	ENSG00000168237.16	0.652336	1.06534e-06	1.07313e-05
VAV1	ENSG00000141968.6	1.18072	1.07719e-06	1.08452e-05
BCS1L	ENSG00000074582.11	-0.539025	1.07955e-06	1.08633e-05
BACE1	ENSG00000186318.15	-0.535589	1.08494e-06	1.09119e-05
LARGE	ENSG00000133424.19	0.492115	1.09571e-06	1.10145e-05
GNA12	ENSG00000146535.12	0.392602	1.11294e-06	1.11763e-05
H2AFJ	ENSG00000246705.4	0.585235	1.1126e-06	1.11763e-05
WHSC1	ENSG00000109685.16	-0.534987	1.11701e-06	1.12114e-05
USP33	ENSG00000077254.13	-0.54188	1.12074e-06	1.12431e-05
PRCP	ENSG00000137509.9	-0.573514	1.12544e-06	1.12844e-05
FOSL1	ENSG00000175592.7	0.596867	1.12734e-06	1.12977e-05
ATG2B	ENSG00000066739.10	-0.850451	1.13213e-06	1.13362e-05
STAG3L5P	ENSG00000242294.5	-0.514723	1.13235e-06	1.13362e-05
PHLDA2	ENSG00000181649.5	0.520013	1.14553e-06	1.14624e-05
HM13	ENSG00000101294.15	0.451852	1.14801e-06	1.14813e-05
KCTD10	ENSG00000110906.11	0.381518	1.15122e-06	1.15075e-05
SGSM1	ENSG00000167037.17	1.85291	1.17092e-06	1.16984e-05
RP11-22B23.1	ENSG00000111788.10	-0.606961	1.18429e-06	1.1826e-05
CENPN	ENSG00000166451.12	-0.480409	1.20054e-06	1.19821e-05
TAOK3	ENSG00000135090.12	0.562445	1.20855e-06	1.20559e-05
NUB1	ENSG00000013374.14	-0.328244	1.21489e-06	1.21068e-05
BCO2	ENSG00000197580.10	1.59146	1.2146e-06	1.21068e-05
HOOK1	ENSG00000134709.9	-0.569725	1.21574e-06	1.21091e-05
HEATR6	ENSG00000068097.13	-0.629077	1.21786e-06	1.21241e-05
MAPKAP1	ENSG00000119487.15	0.37053	1.23799e-06	1.23181e-05
NCKAP5L	ENSG00000167566.15	0.397279	1.24738e-06	1.24053e-05
VRTN	ENSG00000133980.4	0.827826	1.2528e-06	1.24529e-05
BTG1	ENSG00000133639.4	0.392159	1.2586e-06	1.25042e-05
ZNF263	ENSG00000006194.9	0.376184	1.2595e-06	1.25067e-05
HCFC1	ENSG00000172534.12	0.542609	1.26302e-06	1.25353e-05
AC005532.5	ENSG00000230825.1	1.28204	1.26532e-06	1.25518e-05
FUCA1	ENSG00000179163.11	-0.450484	1.28175e-06	1.27083e-05
VILL	ENSG00000136059.13	-0.860834	1.31102e-06	1.29919e-05
KIAA1211	ENSG00000109265.11	0.861788	1.31482e-06	1.3023e-05
ADAM22	ENSG00000008277.13	-0.768894	1.32103e-06	1.30778e-05
MIER1	ENSG00000198160.13	0.438729	1.32859e-06	1.3146e-05
RP11-545E17.3	ENSG00000223478.1	1.00593	1.33059e-06	1.31592e-05
KCNAB2	ENSG00000069424.13	-0.680942	1.34838e-06	1.33284e-05
PLA2G12A	ENSG00000123739.9	0.443168	1.35165e-06	1.3354e-05
NMRK1	ENSG00000106733.19	0.596913	1.36079e-06	1.34336e-05
AC007193.6	ENSG00000267922.1	1.91015	1.36109e-06	1.34336e-05
POLD3	ENSG00000077514.7	-0.410633	1.37721e-06	1.35859e-05
EIF2D	ENSG00000143486.14	0.344079	1.38633e-06	1.3669e-05
ACSS2	ENSG00000131069.18	0.560602	1.40032e-06	1.38e-05
RP11-49C9.2	ENSG00000183171.5	3.03786	1.40533e-06	1.38423e-05
NANS	ENSG00000095380.10	0.554834	1.41074e-06	1.38886e-05
PDIA4	ENSG00000155660.9	0.388901	1.41972e-06	1.397e-05
RP11-395N3.1	ENSG00000261379.1	1.16037	1.42295e-06	1.39947e-05
GOLGA2P5	ENSG00000238105.6	-0.523263	1.42635e-06	1.40211e-05
HES2	ENSG00000069812.10	2.84658	1.42956e-06	1.40456e-05
RP11-455O6.9	ENSG00000275542.1	-1.22376	1.4402e-06	1.41431e-05
POFUT2	ENSG00000186866.15	0.397381	1.45327e-06	1.42642e-05
RAB11FIP3	ENSG00000090565.14	-0.465467	1.47977e-06	1.45171e-05
MMP15	ENSG00000102996.4	0.449793	1.49297e-06	1.46392e-05
PPP1R11	ENSG00000204619.6	0.458207	1.50507e-06	1.47504e-05
AXIN1	ENSG00000103126.13	0.351328	1.50971e-06	1.47885e-05
MCM10	ENSG00000065328.15	-0.53888	1.51757e-06	1.4858e-05
UGT1A1	ENSG00000241635.6	-1.63824	1.53275e-06	1.49992e-05
[truncated: 3,896 more rows]
