# Supplementary material for: m6A-dependent glycolysis enhances colorectal cancer progression
Source: Mol Cancer. 2020 Apr 3;19:72. doi: 10.1186/s12943-020-01190-w (PMC7118901; doi:10.1186/s12943-020-01190-w)
Supplement: Supplementary file 6 — Additional file 6 Table S4. m6A-seq analysis in HCT116 WT and METTL3-knockout cells. [file 12943_2020_1190_MOESM6_ESM.xlsx]

## Sheet: Table S4
Table S4. m6A-seq analysis in HCT116 WT and METTL3-knockout cells.
chr	chromStart	chromEnd	name	blockCount	blockSizes	fold_enrchment	diff.lg.fdr	diff.log2.fc
1	325581	326062	ENSG00000237094	1	481,	4.94	-1.44	-0.745
1	564669	564813	ENSG00000225972	1	144,	1.24	-21.1	1.34
1	569607	569697	ENSG00000248527	1	90,	3.45	-5.09	1.09
1	949505	949920	ENSG00000187608	1	415,	2.07	-8.9	-0.43
1	983726	984010	ENSG00000188157	2	19,102,	1.63	-5.56	-0.929
1	990327	991077	ENSG00000188157	1	750,	17.9	-5.79	-0.168
1	990412	991439	ENSG00000242590	2	183,162,	25.3	-6.62	-0.27
1	1262731	1264277	ENSG00000224051	1	1546,	26.6	-1.65	-0.362
1	2490448	2490658	ENSG00000157873	1	210,	3.81	-3.79	-1.84
1	3371168	3382712	ENSG00000130762	3	207,607,144,	23.1	-8.1	-0.586
1	3545290	3545559	ENSG00000158109	1	269,	2.64	-1.51	0.365
1	7887220	7887730	ENSG00000049246	1	510,	22.9	-3	-1.61
1	9323603	9324623	ENSG00000049239	1	1020,	26.3	-1.76	-0.692
1	9330616	9330976	ENSG00000049239	1	360,	6.23	-2.81	-0.813
1	10093219	10132122	ENSG00000130939	2	533,37,	5.84	-1.36	-0.406
1	10240038	10240188	ENSG00000130939	1	150,	1.56	-2.1	0.717
1	11083410	11083709	ENSG00000120948	1	299,	7.15	-3.06	-0.292
1	11333531	11334040	ENSG00000120942	1	509,	2.88	-2.29	-1.06
1	12072522	12072762	ENSG00000116688	1	240,	1.62	-1.51	-0.398
1	12567093	12569252	ENSG00000048707	2	54,306,	16.4	-1.43	0.557
1	12570001	12570121	ENSG00000048707	1	120,	1.64	-1.61	1.17
1	15541409	15546886	ENSG00000171729	2	518,1065,	21.5	-1.67	-0.249
1	16258759	16259150	ENSG00000065526	1	391,	1.59	-1.96	0.641
1	16719890	16721924	ENSG00000055070	2	87,392,	8.53	-3.09	-0.361
1	17570703	17571662	ENSG00000142623	1	959,	12.9	-1.9	-0.533
1	18808739	18809816	ENSG00000179023	1	1077,	21.9	-1.7	-1.07
1	19655077	19655794	ENSG00000040487	1	717,	20.1	-1.9	-0.608
1	22149528	22149739	ENSG00000187942	1	211,	3.5	-2.35	0.735
1	22850917	22853514	ENSG00000184677	2	20,820,	15.2	-2.53	-0.698
1	24681001	24681539	ENSG00000158055	1	538,	7.21	-3.35	-0.788
1	24995648	24996068	ENSG00000133226	1	420,	3.29	-3.03	0.346
1	25893338	25894358	ENSG00000157978	1	1020,	14.2	-1.39	-0.433
1	26189384	26189911	ENSG00000236528	1	527,	4.93	-1.81	-0.934
1	26581723	26582352	ENSG00000130695	1	629,	6.36	-3.98	-0.853
1	26606615	26607651	ENSG00000142669	2	79,396,	2.59	-15.6	0.442
1	27022852	27055872	ENSG00000117713	3	1179,166,2,	55.6	-2.55	-0.866
1	27189632	27190947	ENSG00000175793	1	1315,	10.4	-1.4	-0.149
1	27248247	27248337	ENSG00000090273	1	90,	1.78	-1.52	-0.794
1	27267999	27268119	ENSG00000090273	1	120,	1.38	-1.99	0.396
1	27320377	27320617	ENSG00000253368	1	240,	1.94	-11.4	-1.3
1	29069071	29070478	ENSG00000198492	1	1407,	24.8	-1.59	-0.143
1	32051409	32051619	ENSG00000142910	1	210,	1.54	-3.39	0.384
1	32052306	32052959	ENSG00000142910	2	50,520,	3.74	-2.59	-0.238
1	32568167	32568437	ENSG00000121775	1	270,	2.32	-1.31	-0.776
1	33235502	33236042	ENSG00000162522	1	540,	3.65	-6.82	-0.523
1	33237390	33238983	ENSG00000162522	2	652,518,	14.6	-6.42	-0.248
1	36025972	36026782	ENSG00000020129	1	810,	11.1	-3.25	-0.588
1	36644068	36644728	ENSG00000116871	1	660,	4.65	-1.57	0.413
1	36766532	36769909	ENSG00000054118	3	153,144,513,	8.98	-1.74	0.163
1	38273750	38274138	ENSG00000197982	1	388,	4.79	-2.09	-0.92
1	39876150	39878630	ENSG00000255103	1	2480,	21.1	-12.3	-0.76
1	41304002	41304750	ENSG00000117013	1	748,	30.8	-1.59	-1.06
1	41827593	41847884	ENSG00000204060	2	423,597,	79.7	-1.39	-1.11
1	43148097	43148335	ENSG00000065978	1	238,	25.2	-3.12	-0.444
1	43737877	43739164	ENSG00000179178	2	133,916,	5.72	-2.24	-0.386
1	43996549	44010739	ENSG00000142949	3	212,80,39,	55.2	-2.98	-0.796
1	44054450	44057608	ENSG00000142949	3	221,582,126,	14	-18.3	-0.523
1	44063590	44063821	ENSG00000142949	2	134,77,	2.23	-1.89	-0.504
1	44133564	44134824	ENSG00000066135	2	126,54,	1.53	-1.35	0.469
1	44413268	44419035	ENSG00000117408	3	88,782,147,	14.3	-2.43	-0.738
1	44451639	44456390	ENSG00000117411	2	239,421,	22.8	-2.12	-0.369
1	46073086	46073536	ENSG00000132780	1	450,	4.2	-1.85	0.617
1	51434654	51435073	ENSG00000123080	1	419,	13	-2.15	-1.44
1	51735723	51737106	ENSG00000123091	2	74,284,	10.3	-1.43	-0.308
1	62910527	62910797	ENSG00000162607	1	270,	2.66	-3.28	0.613
1	64058976	64059558	ENSG00000079739	2	429,79,	4.22	-1.71	-0.675
1	64239692	64241044	ENSG00000185483	2	487,84,	47	-2.72	-1.15
1	65243479	65243719	ENSG00000162437	1	240,	14	-1.37	-1.01
1	78511626	78511896	ENSG00000137960	1	270,	6.25	-1.31	-2.07
1	87794180	87796970	ENSG00000143013	2	747,61,	7.89	-3.44	-0.434
1	89298970	89299271	ENSG00000065243	1	301,	5.88	-2.49	-0.519
1	90048295	90049043	ENSG00000197147	1	748,	6.16	-1.78	-0.697
1	90473025	90473175	ENSG00000162664	1	150,	1.67	-1.43	-0.878
1	93811744	93812375	ENSG00000117505	1	631,	3.42	-10.2	-0.794
1	100503652	100503831	ENSG00000156875	1	179,	4.42	-1.52	-1.38
1	107599296	107600706	ENSG00000198890	1	1410,	40.7	-4.59	-0.719
1	109242116	109242177	ENSG00000134186	1	61,	1.25	-4.67	0.86
1	109242415	109242686	ENSG00000134186	1	271,	2.6	-4.43	0.435
1	109756539	109757737	ENSG00000031698	2	211,569,	15.4	-8.91	-0.432
1	109793120	109803751	ENSG00000143126	3	2891,648,88,	20.7	-1.36	-0.448
1	110546864	110547045	ENSG00000168710	1	181,	5.42	-1.78	-0.955
1	110881875	110884956	ENSG00000162775	1	3081,	82.8	-8.31	-0.697
1	113499096	113500146	ENSG00000226419	1	1050,	82.8	-1.41	-0.986
1	117491823	117516849	ENSG00000134247	4	371,426,420,12,	53.4	-2.22	-0.488
1	117910070	117910370	ENSG00000198162	1	300,	28.1	-1.58	-1.94
1	117910429	117945028	ENSG00000198162	2	678,221,	9.4	-1.36	-0.391
1	149822642	149823191	ENSG00000203812	1	549,	30.6	-1.8	-0.947
1	150307631	150310674	ENSG00000117360	2	81,39,	1.4	-1.45	0.708
1	150923102	150923492	ENSG00000143379	1	390,	12.1	-1.91	-0.781
1	151495955	151496740	ENSG00000143375	2	82,39,	1.42	-1.32	0.645
1	151497234	151498151	ENSG00000143375	2	128,82,	1.75	-1.36	0.496
1	153606524	153606794	ENSG00000160679	1	270,	12.1	-4.04	-0.595
1	153617616	153618005	ENSG00000160679	1	389,	6.98	-1.41	-0.312
1	153745456	153745837	ENSG00000143624	2	101,169,	2.85	-1.94	0.447
1	153747696	153748743	ENSG00000143554	1	1047,	41.1	-2.3	-1.35
1	154437617	154438426	ENSG00000160712	1	809,	19.4	-1.57	-1.2
1	154960951	154961402	ENSG00000160688	1	451,	8.66	-5.93	-0.621
1	154987127	154989415	ENSG00000160685	2	1163,720,	78.8	-4.66	-0.272
1	155034982	155035252	ENSG00000143537	1	270,	25.2	-1.62	-0.734
1	155258056	155258475	ENSG00000143630	1	419,	6.03	-1.52	-0.852
1	155296501	155296802	ENSG00000160753	1	301,	1.63	-2.21	-0.744
1	156084464	156084825	ENSG00000160789	1	361,	37.6	-10.7	-0.481
1	156106271	156106392	ENSG00000160789	1	121,	1.7	-2.13	0.457
1	156106720	156106961	ENSG00000160789	1	241,	2.01	-4.02	0.32
1	156169929	156170259	ENSG00000160785	1	330,	8.89	-2.52	-0.877
1	156261352	156262038	ENSG00000163472	1	686,	11.7	-1.62	-0.666
1	156611181	156617360	ENSG00000132692	6	45,328,99,375,49,61,	18.9	-2.86	-0.433
1	156698412	156701829	ENSG00000143303	3	595,47,47,	25.4	-2.5	-0.61
1	156883736	156884851	ENSG00000187800	2	156,413,	13.6	-1.36	-0.936
1	157043520	157043698	ENSG00000224520	1	178,	1.26	-12.7	0.624
1	158064112	158065054	ENSG00000183853	2	68,621,	38.1	-3.64	-1.24
1	161130540	161130959	ENSG00000143258	1	419,	5.99	-1.62	-0.468
1	169075560	169076067	ENSG00000143153	1	507,	9.67	-5.09	-0.745
1	171501588	171505354	ENSG00000117523	3	512,170,187,	17.7	-4.87	0.425
1	171509193	171510751	ENSG00000117523	1	1558,	16.7	-2.76	0.214
1	171560763	171561123	ENSG00000117523	1	360,	6.28	-2.35	0.348
1	171751174	171753330	ENSG00000010165	2	86,451,	4.55	-1.64	-0.396
1	171765635	171766083	ENSG00000010165	1	448,	11.3	-1.67	-0.376
1	173793970	173794391	ENSG00000117593	1	421,	13.7	-1.43	-0.708
1	173839483	173842641	ENSG00000185278	2	803,37,	20.6	-1.72	-1.18
1	173854902	173856073	ENSG00000185278	1	1171,	41.7	-2.61	-1.59
1	178426862	178427673	ENSG00000075391	1	811,	40.7	-1.71	-0.531
1	181057997	181059797	ENSG00000162783	1	1800,	34.3	-12.3	-0.659
1	183511469	183513559	ENSG00000116698	2	168,72,	2.05	-10.8	1.27
1	183522124	183522365	ENSG00000116698	1	241,	3.01	-2.01	0.454
1	201983124	201985058	ENSG00000163435	2	28,722,	13.9	-10.8	-0.298
1	201984336	201984785	ENSG00000249007	1	449,	11.2	-5.45	-0.297
1	203274648	203276933	ENSG00000159388	2	228,702,	14.9	-2.97	-0.51
1	203652047	203667375	ENSG00000058668	2	479,91,	58.9	-3.52	-0.971
1	203765518	203765819	ENSG00000058673	1	301,	3.53	-2.01	-0.539
1	203765466	203765826	ENSG00000257315	1	360,	3.65	-1.75	-0.518
1	204095039	204095548	ENSG00000143842	1	509,	28.7	-1.82	-0.407
1	205499754	205501082	ENSG00000117266	2	79,611,	4.45	-1.56	0.302
1	209848794	209849703	ENSG00000123689	2	100,706,	26.8	-1.66	-0.339
1	211545650	211546220	ENSG00000082512	1	570,	17.7	-4.46	-0.583
1	212458878	212459237	ENSG00000066027	1	359,	10.4	-4.76	-2.05
1	212502499	212506844	ENSG00000066027	2	174,6,	6.06	-1.59	-1.11
1	212782070	212786875	ENSG00000162772	2	202,98,	17.7	-1.34	-1.84
1	214795500	214802475	ENSG00000117724	2	124,87,	1.91	-2.02	0.83
1	214818864	214819494	ENSG00000117724	1	630,	6.98	-1.48	0.323
1	214819913	214820124	ENSG00000117724	1	211,	2.73	-7.7	1.14
1	214820333	214822057	ENSG00000117724	2	410,40,	3.38	-2.23	0.445
1	214830340	214830461	ENSG00000117724	1	121,	1.41	-3.71	0.929
1	214830670	214837271	ENSG00000117724	3	83,179,338,	5.95	-13.3	0.755
1	227083358	227083687	ENSG00000143801	1	329,	10.6	-1.36	-0.737
1	227968239	227968867	ENSG00000143740	1	628,	20.4	-1.49	-0.442
1	228329207	228332030	ENSG00000143774	2	327,2,	9.79	-4.33	-1.2
1	228345463	228346989	ENSG00000198835	1	1526,	54	-12.3	-0.767
1	228475558	228487196	ENSG00000154358	10	103,264,264,264,264,264,264,362,264,237,	24.5	-2.12	-0.498
1	228547380	228550295	ENSG00000154358	2	1571,19,	30.2	-2.29	-0.683
1	228561667	228563438	ENSG00000154358	4	46,111,168,36,	7.92	-1.41	-2.85
1	228879182	228879572	ENSG00000116574	1	390,	10.6	-3.78	-0.515
1	229771985	229772255	ENSG00000135763	1	270,	10.3	-1.64	-1.38
1	231472849	231473629	ENSG00000010072	1	780,	66.3	-1.47	-0.769
1	234742753	234745229	ENSG00000228830	2	630,63,	34.5	-10.7	-0.392
1	235491934	235492084	ENSG00000152904	1	150,	1.76	-1.89	0.775
1	244217106	244218719	ENSG00000179456	1	1613,	53.7	-2.89	-0.311
1	249138794	249143028	ENSG00000171161	3	41,97,1778,	64.3	-1.52	-0.365
1	249211450	249212649	ENSG00000185220	1	1199,	22.4	-1.45	-0.476
1	1017197	1026575	ENSG00000131591	5	2689,60,135,498,843,	23.5	-1.81	-0.316
1	1190272	1190839	ENSG00000160087	1	567,	5.91	-2.09	-0.409
1	1248455	1249135	ENSG00000127054	2	517,24,	59.8	-8.6	-0.857
1	1249224	1250245	ENSG00000127054	1	1021,	28.8	-9.12	-0.754
1	1250364	1251574	ENSG00000127054	2	713,38,	33.5	-1.41	-0.347
1	1254180	1255111	ENSG00000127054	1	931,	18.1	-5.12	-0.51
1	1271161	1271788	ENSG00000107404	1	627,	6.3	-1.59	-0.375
1	1309415	1309713	ENSG00000175756	1	298,	2.76	-2.98	-0.32
1	1310397	1310786	ENSG00000175756	1	389,	8.33	-1.73	-1.77
1	1321300	1321571	ENSG00000221978	1	271,	2.68	-1.42	-0.616
1	1322229	1322829	ENSG00000221978	1	600,	9.66	-10.2	-0.373
1	1326664	1326875	ENSG00000221978	1	211,	1.78	-2.73	-0.493
1	1596353	1597403	ENSG00000189339	1	1050,	41.1	-23	-0.798
1	1641002	1647840	ENSG00000268575	3	77,137,56,	2.18	-1.35	0.47
1	1682760	1683091	ENSG00000008130	1	331,	9.58	-3.35	-0.672
1	6309848	6311504	ENSG00000158292	3	215,185,107,	15.8	-1.32	-0.789
1	6655538	6662860	ENSG00000162413	4	79,406,67,1004,	41.3	-3.48	-0.93
1	7887223	7887402	ENSG00000236266	1	179,	29.7	-1.36	-2.69
1	8073237	8074314	ENSG00000116285	1	1077,	5.92	-4.33	-0.217
1	11982682	11986127	ENSG00000116685	2	864,866,	10.2	-12.9	-0.546
1	16451130	16451729	ENSG00000142627	1	599,	9.35	-1.55	-0.184
1	16464853	16482582	ENSG00000142627	5	72,28,670,68,240,	19.5	-8.19	-0.484
1	16535356	16539104	ENSG00000142632	2	222,108,	5.83	-4.8	-1.41
1	19545547	19545908	ENSG00000127463	1	361,	8.49	-2.01	-0.459
1	20810071	20811881	ENSG00000162545	3	141,279,175,	7.18	-1.78	0.367
1	21546071	21548255	ENSG00000117298	2	553,16,	14.3	-5.31	-0.382
1	22149517	22149758	ENSG00000142798	1	241,	3.29	-2.56	0.71
1	23415039	23417043	ENSG00000169641	2	507,124,	26.5	-2.35	-0.537
1	23417371	23418083	ENSG00000169641	2	20,401,	9.64	-3.2	-0.9
1	24483152	24484376	ENSG00000185436	1	1224,	34.3	-1.43	-0.827
1	26146575	26147258	ENSG00000223474	1	683,	9.06	-1.31	-1.19
1	26161510	26162225	ENSG00000127423	1	715,	5.31	-1.31	-0.598
1	26189108	26190248	ENSG00000182749	1	1140,	14.1	-2.78	-0.74
1	26669752	26680621	ENSG00000176092	4	32,779,1453,95,	58.8	-1.41	-0.429
1	27215389	27216788	ENSG00000142751	3	42,157,612,	11.5	-10.8	-1.36
1	27277239	27286897	ENSG00000175707	3	8,1071,57,	28.1	-3.45	-0.495
1	27876991	27879296	ENSG00000126705	2	1709,59,	28.8	-1.74	-0.455
1	29475175	29475711	ENSG00000116350	1	536,	6.55	-7.46	0.472
1	31437550	31438832	ENSG00000134644	2	207,4,	1.73	-1.72	-0.545
1	32135810	32136170	ENSG00000084636	1	360,	9.9	-2.45	1.76
1	32403671	32408142	ENSG00000184007	2	317,13,	11.5	-5.24	-1.89
1	32799998	32800386	ENSG00000175130	1	388,	3.92	-3.23	-0.15
1	32833989	32842156	ENSG00000160058	4	162,113,90,294,	17.2	-6.17	-0.702
1	33277224	33283035	ENSG00000134684	2	24,247,	8.07	-1.41	-1.7
1	35658119	35658480	ENSG00000116560	1	361,	4.72	-18.1	-1.16
1	36787631	36789755	ENSG00000142694	4	695,97,157,262,	28.6	-6.09	-0.887
1	38462800	38463130	ENSG00000183386	1	330,	4.35	-1.35	0.736
1	38510567	38512301	ENSG00000185668	1	1734,	121	-3.96	-1.38
1	41326818	41327329	ENSG00000179862	1	511,	23.1	-2.04	-1.11
1	43392125	43392723	ENSG00000117394	1	598,	5.1	-3.55	-0.173
1	43829277	43829607	ENSG00000066322	1	330,	6.29	-4.79	-0.381
1	45271584	45272928	ENSG00000188396	2	763,473,	21.5	-1.93	-1.22
1	46751132	46752002	ENSG00000132128	1	870,	6.34	-3.32	-0.57
1	47078583	47079241	ENSG00000142961	1	658,	13.2	-1.93	-0.822
1	47184224	47184794	ENSG00000159658	1	570,	12.2	-2.61	-1.16
1	52328088	52344417	ENSG00000078618	3	2,37,471,	15.7	-2.65	-0.625
1	52507240	52521273	ENSG00000117862	2	29,602,	8.28	-5.77	-1.18
1	53553212	53556561	ENSG00000162383	3	687,103,1090,	11.2	-3.87	-0.903
1	53709823	53710093	ENSG00000270172	1	270,	1.81	-2.1	-0.81
1	55266370	55266940	ENSG00000006555	1	570,	26	-1.69	-1.13
1	55316914	55317094	ENSG00000116133	1	180,	1.52	-3.15	-0.622
1	55317510	55318047	ENSG00000116133	1	537,	13.7	-2.79	-0.254
1	59247301	59249157	ENSG00000177606	1	1856,	68.7	-3.1	-0.199
1	68591671	68591852	ENSG00000116729	1	181,	1.76	-2.63	-0.583
1	70819790	70820417	ENSG00000118454	1	627,	15.6	-1.72	-0.895
1	78050725	78098953	ENSG00000036549	2	19,1419,	6.75	-1.45	-0.275
1	85666041	85666550	ENSG00000097096	1	509,	112	-1.47	-2.62
1	85930243	85948017	ENSG00000153904	3	24,402,54,	8.54	-1.47	-0.989
1	91406397	91406757	ENSG00000122482	1	360,	4.36	-1.39	-0.788
1	92979109	92979440	ENSG00000067208	1	331,	10.6	-1.83	-1.31
1	94037367	94048487	ENSG00000137936	3	31,116,630,	21.9	-1.59	-0.31
1	94639425	94640235	ENSG00000137962	1	810,	15.4	-6.92	-0.317
1	112269256	112281899	ENSG00000197852	2	1197,92,	21.4	-2.22	-0.704
1	117119722	117120141	ENSG00000143061	1	419,	48.5	-1.41	-0.551
1	117131514	117146556	ENSG00000143061	3	212,405,311,	8.39	-1.56	-0.363
1	117156412	117159035	ENSG00000143061	2	385,334,	10.6	-1.82	-0.488
1	117209025	117210315	ENSG00000143061	2	553,76,	14.4	-2.81	-0.808
1	144931731	144932362	ENSG00000178104	1	631,	6.4	-2.09	-1.59
1	149812232	149812765	ENSG00000203811	1	533,	31.3	-1.57	-2.22
1	149857757	149858232	ENSG00000184678	1	475,	13.2	-2.73	-1.35
1	150238789	150239029	ENSG00000117362	1	240,	2.69	-1.46	-0.277
1	150549483	150551074	ENSG00000143384	2	484,355,	5.75	-3.44	-0.239
1	150551222	150552066	ENSG00000143384	2	31,748,	17.2	-16.2	-0.717
1	150933058	150935590	ENSG00000143418	2	173,157,	7.02	-1.32	0.505
1	151025418	151026710	ENSG00000197622	2	385,4,	8.44	-5.12	-0.484
1	151149123	151149303	ENSG00000163159	1	180,	2.11	-3.79	-0.708
1	151282689	151297231	ENSG00000143393	3	42,937,11,	13	-4.3	-0.423
1	153507689	153508544	ENSG00000197956	2	162,280,	7.55	-13.7	-0.397
1	154150643	154156129	ENSG00000143549	3	16,240,45,	12.5	-2.21	-0.348
1	154179774	154179953	ENSG00000143612	1	179,	1.66	-3.05	-0.333
1	154522548	154522879	ENSG00000160714	1	331,	9.65	-2.27	-0.298
1	154573547	154574206	ENSG00000160710	1	659,	17.8	-1.3	-0.164
1	154574415	154580649	ENSG00000160710	2	687,182,	2.6	-4.06	-0.41
1	154930911	154931541	ENSG00000163348	1	630,	6.29	-2.92	-0.499
1	154931720	154932231	ENSG00000163348	1	511,	3.7	-4.88	-0.664
1	154936208	154936329	ENSG00000163348	1	121,	1.75	-1.92	-0.699
1	154936210	154936361	ENSG00000160691	1	151,	1.45	-1.8	-0.528
1	155385694	155448311	ENSG00000116539	4	20,742,102,635,	13.9	-2.43	-0.38
1	155629528	155629738	ENSG00000246203	1	210,	1.85	-1.51	-0.462
1	155736145	155736386	ENSG00000116580	1	241,	1.74	-1.46	0.768
1	155940671	155947878	ENSG00000116584	3	183,66,21,	8.66	-1.54	2.03
1	155978838	155979109	ENSG00000163479	1	271,	4.41	-1.51	-0.198
1	156005896	156006046	ENSG00000160803	1	150,	1.5	-2.81	0.698
1	156046074	156051490	ENSG00000254726	2	1399,155,	77.9	-6.11	-0.672
1	156235659	156236140	ENSG00000198952	1	481,	10.6	-1.44	-0.214
1	156564758	156565448	ENSG00000160818	1	690,	3.97	-12.1	0.691
1	156608290	156608857	ENSG00000272068	1	567,	2.26	-1.72	0.351
1	156611457	156612740	ENSG00000272405	1	1283,	49.6	-2.96	-0.242
1	156616298	156631216	ENSG00000229953	2	648,110,	42.7	-1.57	-0.323
1	156721194	156721846	ENSG00000143321	2	342,17,	5.04	-1.72	-0.807
1	157094545	157102968	ENSG00000117036	2	1226,32,	66.6	-1.41	-0.456
1	159898050	159898740	ENSG00000085552	1	690,	29.8	-1.75	-0.491
1	160000560	160001694	ENSG00000143315	1	1134,	10.7	-1.83	-0.594
1	160967907	160968178	ENSG00000158769	1	271,	2.31	-2.22	-0.363
1	160967895	160968193	ENSG00000270149	1	298,	2.28	-2.41	-0.365
1	179076559	179078569	ENSG00000143322	1	2010,	29.9	-1.83	-0.6
1	180471224	180472000	ENSG00000135847	1	776,	9.25	-7.12	-0.9
1	180915211	180945618	ENSG00000243155	2	25,365,	13.4	-3.24	-0.778
1	180945211	180945750	ENSG00000135823	1	539,	13.6	-4.06	-0.656
1	200377260	200379094	ENSG00000162702	2	1591,21,	26.3	-2.09	-0.497
1	201350543	201350754	ENSG00000159166	1	211,	2.06	-1.31	-0.251
1	201355890	201368586	ENSG00000159166	3	416,144,190,	9.86	-4.04	-0.266
1	201437678	201438335	ENSG00000174307	1	657,	23.1	-1.95	-0.895
1	204191124	204191754	ENSG00000143850	1	630,	39.3	-1.58	-0.286
1	204378708	204379217	ENSG00000158615	1	509,	8.88	-4.53	-0.504
1	204379604	204380919	ENSG00000158615	1	1315,	14.4	-12.5	-0.66
1	205589049	205589919	ENSG00000158711	1	870,	25.2	-1.66	-0.553
1	205632019	205632647	ENSG00000158715	1	628,	9.21	-5.01	-0.974
1	205779228	205779529	ENSG00000133065	1	301,	3.32	-1.44	-0.936
1	207221889	207222966	ENSG00000180667	1	1077,	15.1	-2.58	-0.627
1	208383635	208403654	ENSG00000076356	3	172,1268,119,	45.1	-2.12	-0.475
1	209956135	209956969	ENSG00000162757	1	834,	12.6	-1.93	-0.978
1	211749455	211752084	ENSG00000170385	2	176,752,	12.3	-2.54	-0.892
1	214551350	214560202	ENSG00000152104	3	95,1478,16,	28.8	-1.79	-0.451
1	223741976	223742567	ENSG00000235428	1	591,	15.4	-2.79	-1.47
1	224619468	224623537	ENSG00000162923	3	15,616,119,	9.93	-4.76	-0.815
1	225706863	225707253	ENSG00000154380	1	390,	9.26	-3.49	0.5
1	226334376	226342389	ENSG00000182827	3	146,285,47,	12.6	-1.89	-0.311
1	228594092	228594481	ENSG00000154370	1	389,	4.07	-3.13	-1.29
1	229729666	229735054	ENSG00000135801	2	1175,114,	22.8	-1.62	-0.347
1	230974564	230974834	ENSG00000119280	1	270,	4.07	-2.41	-0.863
1	230979172	230979442	ENSG00000119280	1	270,	3.92	-1.4	-0.687
1	231155421	231161773	ENSG00000182118	2	451,29,	14.3	-1.49	-0.63
1	231471298	231473578	ENSG00000116903	1	2280,	58.3	-8.24	-0.703
1	231556070	231557203	ENSG00000135766	2	19,460,	16.8	-3.97	-1.17
1	231557262	231557621	ENSG00000135766	1	359,	18.2	-4.43	-1.78
1	234608530	234614849	ENSG00000059588	2	27,931,	54.5	-4.26	-1.69
1	234742734	234745271	ENSG00000168264	3	864,61,1079,	34.5	-13.9	-0.36
1	235345195	235345675	ENSG00000054267	1	480,	11.4	-1.65	-0.543
1	249119255	249119645	ENSG00000175137	1	390,	6.22	-1.47	-0.627
2	10187823	10192774	ENSG00000172059	2	899,421,	35.5	-1.64	-0.541
2	20646834	20648631	ENSG00000143878	1	1797,	33.6	-25.5	-0.758
2	26256975	26257274	ENSG00000084733	1	299,	3.23	-3.15	-0.761
2	26611940	26612240	ENSG00000138018	1	300,	7.57	-2.06	-0.754
2	28616221	28618539	ENSG00000075426	2	468,162,	14.4	-2.69	-0.721
2	28627197	28636466	ENSG00000075426	3	28,108,1721,	30.4	-11.9	-0.526
2	32639870	32654263	ENSG00000115760	2	1361,50,	39	-4.3	-0.757
2	42488284	42488494	ENSG00000143924	1	210,	1.53	-2.49	0.479
2	44428346	44429124	ENSG00000138032	1	778,	26.5	-2.33	-0.341
2	45878513	45902772	ENSG00000171132	3	329,675,15,	29.9	-1.86	-0.965
2	47596450	47596630	ENSG00000119888	1	180,	3.18	-1.87	-0.698
2	48025801	48026011	ENSG00000116062	1	210,	1.58	-1.36	0.607
2	54785543	54826258	ENSG00000115306	2	481,30,	50.5	-1.94	-0.543
2	54871706	54872439	ENSG00000115306	2	17,74,	1.46	-3.14	0.928
2	54886385	54887294	ENSG00000115306	2	18,222,	2.2	-4.86	0.689
2	54895492	54895793	ENSG00000115306	1	301,	2.09	-1.51	0.281
2	61148957	61149526	ENSG00000162924	1	569,	24	-1.95	-1.15
2	61155871	61156859	ENSG00000162924	1	988,	10.8	-2.29	0.802
2	61155849	61156865	ENSG00000267520	1	1016,	10.6	-2.43	0.826
2	62449452	62450525	ENSG00000170340	1	1073,	22	-1.62	-0.253
2	62933888	62974550	ENSG00000115504	3	1,399,21,	6.64	-1.79	-0.685
2	70056803	70064705	ENSG00000087338	2	481,27,	11.3	-3.78	-1.15
2	70314673	70315088	ENSG00000169564	1	415,	22.2	-13.5	-0.476
2	70315235	70315888	ENSG00000169564	1	653,	5.28	-1.37	-0.103
2	71575942	71576453	ENSG00000075292	1	511,	17.4	-2.39	-0.518
2	71576871	71577172	ENSG00000075292	1	301,	3.59	-1.3	-0.408
2	74230237	74300761	ENSG00000187605	3	56,2134,86,	46.8	-4.93	-0.669
2	74326707	74329554	ENSG00000187605	2	32,2035,	53.7	-4.69	-0.575
2	74684515	74687008	ENSG00000115274	3	572,103,9,	12.6	-2.21	-0.515
2	74757132	74757553	ENSG00000115317	1	421,	9.03	-1.82	-1.1
2	75061107	75062381	ENSG00000159399	2	663,85,	21.6	-2.42	-0.937
2	85542163	85542672	ENSG00000246575	2	169,125,	20.3	-1.63	-0.649
2	96874153	96905747	ENSG00000204685	2	564,297,	18.8	-2.53	-0.934
2	97481981	97482280	ENSG00000168763	1	299,	9.38	-1.49	-2.08
2	97482786	97490850	ENSG00000168763	2	453,56,	88.5	-3.45	-0.86
2	99977641	99980743	ENSG00000158417	3	642,218,10,	3.04	-34.4	0.943
2	100015871	100015992	ENSG00000158417	1	121,	1.47	-5.05	0.769
2	102460684	102476126	ENSG00000071054	4	89,162,87,22,	3.99	-1.92	0.523
2	102508034	102508185	ENSG00000071054	1	151,	1.77	-1.85	1.22
2	109383521	109383642	ENSG00000153201	1	121,	1.78	-1.85	0.979
2	109384030	109384360	ENSG00000153201	1	330,	3.53	-1.66	0.369
2	110372029	110373670	ENSG00000198142	1	1641,	80.1	-13.3	-0.775
2	110594759	110595059	ENSG00000015568	1	300,	3.02	-1.65	0.958
2	110752818	110753238	ENSG00000204588	1	420,	7.82	-1.99	0.239
2	110765251	110765788	ENSG00000235721	1	537,	6.81	-1.95	-1.05
2	111140688	111142219	ENSG00000226065	1	1531,	34.9	-3.4	-0.424
2	113915051	113941065	ENSG00000125637	3	61,84,1143,	25.2	-1.51	-0.383
2	119988499	120003357	ENSG00000115107	4	111,68,62,297,	16.5	-2.04	-1.4
2	130939852	130940223	ENSG00000152082	2	173,96,	1.8	-2.32	-0.57
2	131130738	131131905	ENSG00000072135	1	1167,	7.52	-9.36	0.454
2	132277948	132278937	ENSG00000152117	1	989,	8.61	-1.54	-0.348
2	135199460	135207544	ENSG00000152127	2	26,1325,	27.5	-5.04	-0.459
2	135710978	135712297	ENSG00000082258	1	1319,	29.7	-3.72	-0.355
2	159477884	159488354	ENSG00000144283	3	49,550,90,	26.1	-12.9	-0.489
2	160035183	160035633	ENSG00000115183	1	450,	3.31	-3.27	-0.899
2	170493453	170493903	ENSG00000138398	1	450,	2.77	-5.02	0.459
2	171571890	171574349	ENSG00000204335	3	183,27,1581,	47.9	-2.25	-0.477
2	173292285	173330362	ENSG00000091409	2	413,96,	13.4	-4.59	-0.707
2	173368966	173369415	ENSG00000091409	1	449,	6.39	-1.72	-0.202
2	178977210	178977570	ENSG00000155636	1	360,	7.52	-1.89	-1.49
2	182756709	182757679	ENSG00000138434	3	295,26,338,	7.64	-7.04	-0.686
2	182780178	182780568	ENSG00000138434	1	390,	2.95	-3.25	-0.409
2	182780806	182781167	ENSG00000138434	1	361,	4.04	-7.98	-0.501
2	182786727	182787028	ENSG00000138434	1	301,	1.63	-1.61	-0.294
2	191745612	191745942	ENSG00000115419	1	330,	6.45	-1.93	-1.73
2	201342397	201342518	ENSG00000196141	1	121,	1.21	-2.1	0.418
2	202031180	202031721	ENSG00000003402	1	541,	6.64	-1.32	-0.704
2	202899339	202900772	ENSG00000155760	1	1433,	35.6	-4.73	-1.08
2	219602544	219602844	ENSG00000135912	1	300,	5.02	-1.34	-0.767
2	231729646	231729986	ENSG00000135916	2	214,24,	6	-2.09	-0.762
2	232571664	232574545	ENSG00000187514	4	274,206,243,55,	17.7	-3.75	-0.235
2	233681585	233697671	ENSG00000204120	3	157,159,105,	2.32	-6.07	0.811
2	234669335	234669754	ENSG00000241635	1	419,	4.66	-2.32	-1.24
2	234545694	234546023	ENSG00000242515	1	329,	4.01	-25.2	-0.706
2	234669310	234669727	ENSG00000242366	1	417,	4.56	-2.31	-1.24
2	235949560	235950459	ENSG00000130147	1	899,	8.61	-3.3	-0.365
2	235950668	235962741	ENSG00000130147	3	1223,189,506,	22.4	-1.77	-0.216
2	235963968	235964238	ENSG00000130147	1	270,	2.26	-3.16	0.553
2	238601007	238626443	ENSG00000124831	4	157,87,18,39,	3.91	-2.61	-1.07
2	238820256	238820756	ENSG00000132329	1	500,	5.56	-2.06	-1.08
2	239237440	239242620	ENSG00000204104	4	30,417,72,20,	21.3	-1.67	0.451
2	241517100	241517641	ENSG00000142327	1	541,	5.89	-3.35	-0.416
2	241556463	241556733	ENSG00000142330	1	270,	1.89	-1.54	-0.581
2	241569388	241570676	ENSG00000178623	1	1288,	31.6	-13	-0.592
2	242167995	242168850	ENSG00000268485	1	855,	3.08	-1.93	0.303
2	242512146	242513248	ENSG00000176720	1	1102,	11.6	-2.36	-0.266
2	242667456	242668384	ENSG00000168395	1	928,	14.6	-2.16	-0.579
2	41259	46870	ENSG00000184731	4	368,144,946,64,	39.4	-9.57	-0.815
2	8870405	8871274	ENSG00000134313	1	869,	7.69	-1.88	-0.43
2	9630231	9630621	ENSG00000151694	1	390,	19	-3.74	-0.625
2	9695710	9695891	ENSG00000151694	1	181,	2.69	-1.36	-1.3
2	9770320	9770964	ENSG00000134308	2	425,23,	10.6	-2.83	-0.38
2	10179811	10180434	ENSG00000260077	1	623,	26.4	-1.83	-1.36
2	11484154	11488366	ENSG00000134318	2	557,73,	37	-4.23	-1.74
2	19553228	19553528	ENSG00000143867	1	300,	5.01	-1.59	-0.94
2	20401366	20401786	ENSG00000115884	1	420,	10.4	-2.15	-0.268
2	20402025	20402625	ENSG00000115884	1	600,	9.19	-12.6	-0.522
2	20424014	20425164	ENSG00000115884	3	27,311,142,	13.2	-1.95	-0.556
2	24261527	24272445	ENSG00000163026	3	855,48,22,	14.6	-1.69	-0.962
2	24521640	24523005	ENSG00000198399	2	43,228,	2.14	-1.57	0.841
2	25100893	25142018	ENSG00000138031	2	3,837,	16.1	-7.67	-1.13
2	25965272	25972797	ENSG00000143970	2	2073,233,	52.9	-6.47	-0.548
2	27600097	27601689	ENSG00000163795	2	1141,356,	32.3	-1.45	-0.27
2	27606843	27607991	ENSG00000115241	2	116,452,	2.13	-4.8	0.276
2	29092511	29093078	ENSG00000171103	1	567,	6.12	-2.92	-0.766
2	43450911	43453748	ENSG00000152518	2	1980,345,	26	-13.7	-0.405
2	55276885	55277724	ENSG00000115310	1	839,	25.5	-59.9	-1.02
2	55844458	55844969	ENSG00000138041	1	511,	41.1	-1.62	-0.637
2	61764923	61765731	ENSG00000082898	2	495,105,	30	-1.96	-0.546
2	64321727	64322296	ENSG00000197329	1	569,	5.33	-3.33	-0.339
2	64862727	64880816	ENSG00000179833	2	1282,63,	31.8	-3.85	-0.474
2	65540111	65543934	ENSG00000198369	2	1192,67,	59.1	-3.17	-0.301
2	69692465	69693664	ENSG00000188971	1	1199,	35.2	-2.99	-0.846
2	70408446	70409106	ENSG00000115998	1	660,	8.09	-2.21	-1.03
2	73485517	73486371	ENSG00000163013	2	655,63,	60.1	-1.94	-0.541
2	73496376	73496795	ENSG00000163013	1	419,	4.14	-3.35	-1.57
2	74641782	74643339	ENSG00000159239	1	1557,	17.8	-1.46	-0.631
2	74652962	74653682	ENSG00000114993	1	720,	12	-1.45	-0.249
2	74688213	74689291	ENSG00000115275	1	1078,	19.2	-1.81	-0.26
2	74708594	74710445	ENSG00000135637	1	1851,	31.1	-2.68	-0.699
2	85549314	85549495	ENSG00000152291	1	181,	1.48	-1.36	-0.452
2	95823179	95831158	ENSG00000144026	3	5,748,383,	27	-1.54	-0.81
2	96874055	96874563	ENSG00000084090	1	508,	22.5	-2.21	-0.883
2	100053214	100055717	ENSG00000135945	2	39,682,	29.2	-2.67	-0.7
2	105924081	105946132	ENSG00000135966	2	697,51,	5.06	-3.2	-1.03
2	110841745	110842283	ENSG00000144063	1	538,	4.51	-1.89	0.32
2	111120777	111121314	ENSG00000230650	1	537,	7.29	-2	-1.14
2	111133400	111133818	ENSG00000175772	1	418,	6.2	-2.63	0.292
2	118677280	118677850	ENSG00000125633	1	570,	6.89	-1.31	-0.484
2	120003099	120003338	ENSG00000229867	1	239,	16.5	-2.4	-1.91
2	120980450	120980718	ENSG00000226479	1	268,	3.65	-2.06	-1.55
2	127834267	127864631	ENSG00000136717	2	15,196,	6.78	-1.31	-0.581
2	128467336	128477906	ENSG00000136709	4	94,439,109,1068,	29.2	-2.31	-0.362
2	128621628	128622647	ENSG00000144233	1	1019,	22.4	-2.94	-0.451
2	128628895	128631813	ENSG00000144233	2	38,412,	24.7	-2.6	-0.635
2	129025091	129047237	ENSG00000136720	2	1353,19,	142	-1.37	-0.475
2	136872866	136873608	ENSG00000121966	1	742,	12.1	-2.95	-0.402
2	158593646	158594961	ENSG00000115170	2	531,10,	12.4	-1.77	-0.429
2	160901294	160901594	ENSG00000153246	1	300,	3.52	-4.12	-1.67
2	163167152	163174823	ENSG00000115267	2	291,459,	10	-2.46	-0.822
2	166626752	166627111	ENSG00000115339	1	359,	5.53	-1.68	-0.39
2	173292501	173293126	ENSG00000226963	2	174,179,	8.86	-1.88	-0.644
2	174819670	174820031	ENSG00000172845	1	361,	10.8	-2.05	-0.426
2	174820210	174820630	ENSG00000172845	1	420,	4.17	-1.8	-0.367
2	175213169	175213619	ENSG00000138433	1	450,	3.8	-1.84	0.355
2	190428517	190428936	ENSG00000138449	1	419,	10.4	-5.85	-0.425
2	191745611	191745938	ENSG00000235852	1	327,	6.45	-1.92	-1.73
2	206869013	206874367	ENSG00000114933	3	1244,158,67,	177	-2.81	-1.09
2	208477901	208485379	ENSG00000144401	3	266,19,15,	3.29	-1.3	-0.856
2	208631471	208634287	ENSG00000163251	2	2247,299,	165	-5.01	-0.696
2	211018256	211019334	ENSG00000144445	1	1078,	5.89	-3.75	-0.608
2	219919319	219925070	ENSG00000163501	3	1268,262,196,	41.8	-1.53	-0.531
2	220083203	220083712	ENSG00000115657	1	509,	16.3	-3.69	-1.57
2	220083231	220084070	ENSG00000198925	1	839,	22.2	-4.11	-1.59
2	220115511	220115992	ENSG00000127824	1	481,	7.61	-1.36	-0.209
2	220403878	220405286	ENSG00000123989	1	1408,	25.3	-4.28	-0.491
2	220406401	220407693	ENSG00000123989	2	510,59,	20.6	-2.21	-0.83
2	227657075	227662047	ENSG00000169047	2	26,2343,	44.7	-22.5	-0.681
2	227662136	227664475	ENSG00000169047	1	2339,	21.5	-23	-0.91
2	230632211	230632452	ENSG00000153827	1	241,	2.43	-1.49	-0.318
2	230705630	230725175	ENSG00000153827	3	13,803,54,	15.7	-1.86	-0.237
2	232319891	232320204	ENSG00000115053	2	87,93,	1.73	-2.18	0.222
2	232325392	232326516	ENSG00000115053	2	185,266,	1.57	-76.4	0.705
2	238487834	238494175	ENSG00000124839	2	379,130,	7.85	-2.15	0.767
2	242167995	242168834	ENSG00000115677	1	839,	3.4	-1.96	0.299
2	242195625	242196036	ENSG00000115677	2	189,22,	1.72	-3	0.273
3	9512163	9514979	ENSG00000168137	2	450,60,	14.9	-1.94	-0.354
3	9516817	9518083	ENSG00000168137	2	132,917,	45.7	-2.52	-0.257
3	14183273	14183989	ENSG00000170876	1	716,	9.68	-3.28	-0.528
3	15780021	15780286	ENSG00000263740	1	265,	69.5	-4.64	1.79
3	19992316	19992466	ENSG00000144566	1	150,	2.11	-1.32	-0.886
3	30713356	30715623	ENSG00000163513	2	573,27,	4.13	-13.9	-0.765
3	37365180	37365690	ENSG00000144674	1	510,	6.07	-2.02	0.517
3	38022255	38022614	ENSG00000144677	1	359,	7.75	-1.72	-0.568
3	38182653	38183374	ENSG00000172936	1	721,	10.2	-1.89	-0.403
3	38294913	38295423	ENSG00000172939	1	510,	10.3	-1.86	-0.503
3	42251265	42251685	ENSG00000182606	1	420,	11.6	-1.54	-0.46
3	43389231	43390131	ENSG00000163788	1	900,	56.1	-2.61	-1.09
3	45636103	45637602	ENSG00000144791	1	1499,	36.2	-2.46	-0.679
3	47385132	47386450	ENSG00000114648	1	1318,	53.1	-1.84	-0.626
3	47887690	47888801	ENSG00000132153	2	801,39,	18.1	-1.36	-0.324
3	48310400	48310789	ENSG00000164048	1	389,	2.24	-1.83	1.04
3	48310967	48311446	ENSG00000164048	1	479,	8.61	-1.77	0.714
3	48508360	48509044	ENSG00000213689	1	684,	22.4	-2.34	-0.747
3	49049075	49050634	ENSG00000178252	1	1559,	31.1	-8.83	-0.448
3	49050753	49051503	ENSG00000178252	1	750,	10.3	-5.86	-0.455
3	49547928	49571134	ENSG00000173402	2	326,2905,	23.1	-7.63	-0.295
3	49936934	49941190	ENSG00000230698	2	17,327,	8.68	-1.61	-1.29
3	50313751	50314648	ENSG00000012171	1	897,	28.3	-3.01	-0.32
3	51429180	51431611	ENSG00000179837	1	2431,	26.2	-5.52	-0.273
3	51737829	51738339	ENSG00000164081	1	510,	13.9	-1.87	-0.703
3	57741206	57743565	ENSG00000163681	3	6,113,1291,	33.1	-3.81	-0.6
3	58156663	58156844	ENSG00000136068	1	181,	1.8	-6.82	0.602
3	63981206	63985392	ENSG00000163635	3	1106,67,267,	46.8	-1.48	-0.43
3	97583243	97591093	ENSG00000233280	2	248,408,	16.6	-1.85	-0.943
3	100120336	100120696	ENSG00000206535	1	360,	24	-1.91	-2.18
3	101395362	101396401	ENSG00000256628	1	1039,	41	-3.24	-0.846
3	122990463	122991032	ENSG00000121542	1	569,	5.08	-1.33	0.473
3	126707436	126708127	ENSG00000114554	1	691,	46	-10.2	-1.11
3	126708186	126708606	ENSG00000114554	1	420,	9.47	-3.27	-0.593
3	126753866	126754376	ENSG00000114554	1	510,	10.6	-1.46	0.332
3	127390398	127391652	ENSG00000114631	2	58,542,	80.7	-2.01	-0.845
3	127398937	127399469	ENSG00000114626	2	91,358,	4.92	-1.3	-0.5
3	127789239	127789629	ENSG00000058262	1	390,	16.8	-2.31	-0.195
3	128208084	128208381	ENSG00000244300	1	297,	2.87	-3.37	-1.57
3	128208499	128220628	ENSG00000244300	3	430,668,177,	18.3	-3.89	-0.392
3	128445024	128514087	ENSG00000075785	2	178,2,	5.21	-2.2	-0.51
3	131080978	131082662	ENSG00000246082	2	308,463,	40.8	-1.44	-0.607
3	140689773	140695479	ENSG00000114120	3	62,340,378,	15.9	-10.7	-0.712
3	141006271	141012045	ENSG00000155893	3	25,145,936,	17.9	-1.74	-0.482
3	141162305	141163356	ENSG00000177311	1	1051,	6.59	-1.42	-0.461
3	149530613	149531616	ENSG00000082996	2	527,10,	7.54	-3	-1.15
3	150126121	150141066	ENSG00000196428	3	2974,82,58,	102	-4.97	-0.586
3	152880028	152881288	ENSG00000181467	1	1260,	32.8	-5.15	-0.604
3	153839305	153840807	ENSG00000114790	2	3,1077,	64.8	-2.49	-0.954
3	156395449	156411816	ENSG00000163659	3	954,24,8,	11.5	-1.42	-0.219
3	170078082	170079010	ENSG00000136603	1	928,	12	-1.79	-0.286
3	184052517	184052967	ENSG00000114867	1	450,	23.1	-4.26	-0.262
3	184062323	184062924	ENSG00000175182	1	601,	34.6	-1.7	-0.665
3	184080480	184081078	ENSG00000163882	2	32,418,	5.62	-3.27	-0.957
3	188326976	188426059	ENSG00000145012	2	656,5,	65.9	-2.2	-1.23
3	193855833	193856222	ENSG00000114315	1	389,	4.22	-5.47	-0.662
3	195341877	195347104	ENSG00000224769	2	14,1606,	45.8	-1.76	-0.276
3	196296168	196311389	ENSG00000174013	3	5,357,386,	15	-1.62	-0.46
3	196612821	196613510	ENSG00000119231	1	689,	13.3	-2.26	-0.738
3	12625309	12626028	ENSG00000132155	1	719,	11.4	-2.04	-0.353
3	14986709	14987635	ENSG00000225733	1	926,	14.2	-2.41	-0.264
3	18466254	18466734	ENSG00000182568	1	480,	8.3	-1.93	-1.18
3	33038458	33038728	ENSG00000170266	1	270,	2.79	-2.03	-0.45
3	39184476	39185458	ENSG00000144655	1	982,	16.1	-2.65	-0.891
3	43120843	43122162	ENSG00000144647	1	1319,	14.1	-1.93	-0.627
3	44794878	44795028	ENSG00000163807	1	150,	1.8	-1.96	1.44
3	44967516	44967936	ENSG00000163812	1	420,	14	-2.64	-0.393
3	48200096	48200545	ENSG00000164045	1	449,	16.8	-2.53	-1.18
3	48445260	48445830	ENSG00000164050	1	570,	8.22	-1.69	-0.306
3	48461182	48461513	ENSG00000164050	1	331,	3.87	-4.29	-0.812
3	48465126	48465966	ENSG00000164050	1	840,	8.64	-5.47	-0.818
3	48694670	48697499	ENSG00000008300	2	111,1180,	16.2	-1.39	-0.53
3	48698067	48699928	ENSG00000008300	1	1861,	31.2	-1.75	-0.622
3	49084633	49114410	ENSG00000198218	3	46,1029,271,	32.3	-5.8	-0.418
3	49936624	49941299	ENSG00000164078	2	72,1487,	13	-7.37	-0.776
3	50356465	50358035	ENSG00000068001	2	11,1036,	28.6	-7.74	-0.659
3	50357457	50362393	ENSG00000114383	2	509,56,	27.4	-3.45	-0.691
3	50392179	50397041	ENSG00000126062	2	799,1398,	36.3	-2.69	-0.354
3	52312281	52318585	ENSG00000164091	2	378,42,	20.8	-1.7	-0.912
3	53856584	53878620	ENSG00000016391	4	85,762,71,12,	13.1	-2.45	-0.658
3	56707745	56717055	ENSG00000163946	2	8,352,	7.83	-1.82	-1.23
3	100119553	100119883	ENSG00000154174	1	330,	9.41	-2.81	-1.35
3	101390841	101396339	ENSG00000066422	2	216,891,	41.1	-5.54	-0.939
3	113172380	113172681	ENSG00000163611	1	301,	1.71	-1.41	0.651
3	113464610	113465117	ENSG00000121579	2	31,329,	25.5	-1.68	-0.569
3	119812573	119813264	ENSG00000082701	1	691,	27.8	-2.28	-0.809
3	121414338	121414489	ENSG00000173230	1	151,	1.4	-2.84	0.776
3	122133322	122133803	ENSG00000196981	1	481,	3.57	-1.83	-0.668
3	122274174	122274625	ENSG00000138496	1	451,	9.28	-2.39	-0.523
3	124482083	124482414	ENSG00000082781	1	331,	1.72	-2.96	-0.455
3	124515259	124515620	ENSG00000082781	1	361,	5.32	-2.38	-0.301
3	126062376	126072914	ENSG00000163884	3	362,1107,60,	29.3	-1.39	-0.412
3	126180165	126181003	ENSG00000070476	1	838,	79.4	-1.92	-0.385
3	128199077	128200095	ENSG00000179348	1	1018,	18	-9.34	-0.438
3	128809250	128811360	ENSG00000172780	2	939,18,	22.7	-1.69	-0.504
3	128809254	128813849	ENSG00000261796	2	935,21,	23.4	-1.76	-0.513
3	129033703	129033881	ENSG00000184897	1	178,	1.49	-1.49	-0.452
3	129034853	129035120	ENSG00000184897	1	267,	14.4	-3.38	-0.726
3	129324522	129325272	ENSG00000004399	1	750,	5.78	-3.25	-0.85
3	130454822	130463963	ENSG00000196455	2	24,634,	7.88	-1.33	-0.615
3	134075194	134077466	ENSG00000114019	2	1411,85,	13.7	-1.87	-0.238
3	134089576	134090631	ENSG00000114019	2	760,108,	19.8	-1.89	-0.508
3	150459894	150460460	ENSG00000181788	1	566,	17.6	-10.3	-0.576
3	155571077	155571978	ENSG00000169359	1	901,	45.1	-4.64	-0.751
3	167812923	167813733	ENSG00000173905	1	810,	22.3	-2.57	-1.05
3	169846563	169847314	ENSG00000173889	1	751,	7.84	-1.75	-0.558
3	182662656	182662926	ENSG00000043093	1	270,	4.95	-1.3	-0.571
3	184428597	184429659	ENSG00000177383	1	1062,	15	-3.85	-0.382
3	185766010	185766280	ENSG00000244405	1	270,	2.22	-1.51	0.728
3	195590234	195590804	ENSG00000061938	1	570,	20.3	-2.66	-0.334
3	195593804	195595491	ENSG00000061938	3	83,96,1260,	9.5	-13	-0.554
3	196293790	196294119	ENSG00000185798	1	329,	8.84	-1.42	-1.12
4	668145	669431	ENSG00000215375	1	1286,	47.9	-1.93	-1.19
4	755193	760297	ENSG00000185619	3	11,81,478,	15.5	-1.57	-0.296
4	952024	952444	ENSG00000127419	1	420,	11	-2.83	-1.29
4	980814	993623	ENSG00000127415	5	216,141,393,406,126,	23.2	-2.14	-0.609
4	1018238	1019522	ENSG00000127418	2	214,830,	4.17	-2.41	0.27
4	1379586	1380277	ENSG00000163945	1	691,	20.6	-1.47	-0.599
4	1980397	1981028	ENSG00000109685	1	631,	39.7	-2.77	-0.393
4	2698317	2709904	ENSG00000125386	3	3,865,32,	32.4	-2.26	0.476
4	2829005	2833766	ENSG00000087266	5	40,69,655,109,117,	25.4	-4	-0.335
4	2835451	2835991	ENSG00000087266	1	540,	14.1	-3.78	-0.467
4	2877662	2877903	ENSG00000087274	1	241,	2.07	-2.82	0.778
4	2936655	2938155	ENSG00000249673	1	1500,	23.8	-1.37	-0.438
4	2942191	2948752	ENSG00000249673	2	1587,153,	47.4	-1.31	-0.44
4	6623920	6624100	ENSG00000013288	1	180,	2.35	-5.93	1.12
4	6642592	6642981	ENSG00000179010	1	389,	3.7	-10.4	-0.368
4	6675799	6676974	ENSG00000170846	2	634,255,	6.31	-2.5	-0.594
4	6695598	6698897	ENSG00000163993	2	199,278,	2.33	-2.74	-0.12
4	6717871	6719090	ENSG00000186222	1	1219,	26	-2.53	-0.546
4	6865341	6865521	ENSG00000170871	1	180,	1.8	-1.52	-0.711
4	7026823	7032455	ENSG00000132405	2	166,402,	8.71	-1.9	-0.265
4	8226935	8232896	ENSG00000125089	4	8,1684,106,28,	99.7	-2.79	-0.553
4	8442569	8443019	ENSG00000155275	1	450,	16	-1.53	-1.54
4	37590518	37592749	ENSG00000154274	2	3,1040,	23.3	-6.71	-0.39
4	41648144	41648588	ENSG00000064042	2	153,87,	1.72	-2.2	1.09
4	57776803	57777493	ENSG00000084093	1	690,	34.9	-4.31	-0.839
4	77227282	77230900	ENSG00000118804	2	860,604,	22.9	-1.34	-0.483
4	77661413	77663123	ENSG00000138771	1	1710,	6.02	-8.11	-0.824
4	79831838	79833246	ENSG00000138756	1	1408,	57.4	-1.49	-0.497
4	85570634	85570785	ENSG00000163624	1	151,	1.78	-1.69	-0.819
4	87967983	87968883	ENSG00000172493	1	900,	29.2	-2.43	-0.452
4	88029343	88047452	ENSG00000172493	4	124,933,241,202,	135	-11.7	-0.707
4	88057409	88057739	ENSG00000172493	1	330,	2.96	-1.65	-0.544
4	106196929	106197768	ENSG00000168769	1	839,	10.3	-3.08	-0.94
4	108831711	108831982	ENSG00000164023	1	271,	4.46	-1.37	-1.06
4	113152952	113174465	ENSG00000138660	2	378,102,	6.56	-2.19	-0.772
4	123664814	123665233	ENSG00000181004	1	419,	7.4	-1.44	1.19
4	129792603	129793562	ENSG00000077684	1	959,	36.2	-1.31	-0.487
4	144106608	144107118	ENSG00000170185	1	510,	12.3	-2.59	-0.97
4	144434675	144435155	ENSG00000153147	1	480,	2.24	-4.84	-0.813
4	154216506	154230873	ENSG00000109654	2	682,67,	44.8	-4.62	-0.802
4	159091903	159093515	ENSG00000248429	2	729,112,	30.3	-8.07	-1.08
4	159817008	159826177	ENSG00000052795	2	9,560,	13.9	-1.68	-0.653
4	953482	953693	ENSG00000145214	1	211,	1.81	-1.36	-0.559
4	973277	987228	ENSG00000145217	6	15,2706,197,603,215,140,	47.1	-3.57	-0.522
4	1205744	1206105	ENSG00000159692	1	361,	5.58	-3.15	-0.317
4	1235238	1242751	ENSG00000159692	3	473,80,48,	28.8	-1.82	-0.513
4	2256622	2257071	ENSG00000123933	1	449,	3.94	-1.9	-0.968
4	2951718	2951899	ENSG00000087269	1	181,	1.71	-5.5	0.711
4	3514277	3516593	ENSG00000163956	2	486,115,	24.8	-11.6	-0.675
4	6710919	6711488	ENSG00000178988	1	569,	5.54	-3.75	-0.391
4	11430521	11431299	ENSG00000002587	1	778,	19.3	-3.43	-1.61
4	24577953	24578223	ENSG00000109606	1	270,	3	-3.54	-0.347
4	25849039	25849339	ENSG00000091490	1	300,	2.97	-1.61	-0.393
4	39771729	39772261	ENSG00000180610	1	532,	115	-1.71	-3.96
4	41015632	41035310	ENSG00000163697	2	783,58,	15.3	-1.47	-0.66
4	57842682	57843581	ENSG00000084092	1	899,	10.6	-10.3	-0.723
4	73956660	73957919	ENSG00000132466	1	1259,	13.2	-1.88	-0.201
4	77817571	77819002	ENSG00000186212	1	1431,	42.6	-4	-0.902
4	99392925	99393735	ENSG00000168785	1	810,	9.91	-2.53	-0.66
4	102268013	102269435	ENSG00000138814	2	704,46,	38.5	-3.31	-1.28
4	103553019	103553319	ENSG00000109323	1	300,	3.45	-1.42	0.618
4	103748598	103748869	ENSG00000109332	1	271,	3.27	-1.34	-0.944
4	111539027	111539747	ENSG00000164093	1	720,	21.7	-1.41	-0.388
4	114682184	114683083	ENSG00000145349	1	899,	35.4	-2.37	-0.748
4	114891640	114900883	ENSG00000180801	2	26,1291,	8.85	-5.32	-0.916
4	125592058	125593495	ENSG00000151458	1	1437,	11.6	-2.13	-0.46
4	139979751	139980470	ENSG00000109381	1	719,	6.88	-2.48	-0.439
4	140432576	140432937	ENSG00000145391	1	361,	21.3	-1.55	-0.592
4	144434683	144435156	ENSG00000245112	1	473,	2.33	-4.89	-0.812
4	146058737	146059757	ENSG00000164164	1	1020,	16.4	-2.47	-0.379
4	157891977	157892546	ENSG00000145431	1	569,	14.3	-1.38	-0.837
4	159091622	159093530	ENSG00000164125	2	1129,40,	29.4	-9.21	-0.999
4	187524143	187524735	ENSG00000083857	2	45,406,	4.84	-2.21	-0.261
4	187538303	187539170	ENSG00000083857	2	52,309,	12.9	-3.11	-0.311
4	187627750	187628471	ENSG00000083857	1	721,	4.16	-2.74	-0.358
4	187628800	187629730	ENSG00000083857	1	930,	4.73	-1.82	-0.293
4	187629849	187644928	ENSG00000083857	2	1150,111,	19	-6.78	-0.457
4	187644987	187647846	ENSG00000083857	2	22,339,	11.1	-2.61	-1.51
5	447656	454113	ENSG00000180104	2	211,629,	12.2	-1.71	-0.221
5	470071	472052	ENSG00000180104	2	31,839,	13.1	-6.04	-0.513
5	476235	478281	ENSG00000225138	3	443,362,361,	10	-2.05	-0.384
5	1037641	1039058	ENSG00000145506	2	172,1139,	43.4	-1.71	-0.565
5	14609097	14610910	ENSG00000145569	2	29,661,	7.96	-1.69	-0.38
5	31538455	31538754	ENSG00000082213	1	299,	14	-1.83	-0.704
5	34937724	34939041	ENSG00000168724	2	11,79,	1.2	-1.72	0.529
5	43042699	43045432	ENSG00000215068	2	970,938,	32.2	-1.47	-0.54
5	43174567	43175498	ENSG00000172262	1	931,	22.1	-2.69	-0.265
5	52083759	52084210	ENSG00000213949	1	451,	13.3	-1.66	-0.808
5	56177569	56178347	ENSG00000095015	1	778,	39.6	-1.75	-0.405
5	56558740	56558861	ENSG00000062194	1	121,	1.44	-2.01	0.668
5	65466421	65470458	ENSG00000153914	2	354,7,	5.51	-5.37	0.447
5	65473402	65475123	ENSG00000153914	2	84,577,	2.91	-4.8	0.396
5	68805088	68805388	ENSG00000197822	1	300,	7.89	-1.32	-0.785
5	68849443	68849713	ENSG00000197822	1	270,	7.13	-1.34	0.707
5	70883174	70883354	ENSG00000131844	1	180,	5.73	-2.26	-1.32
5	76011927	76012554	ENSG00000181104	2	293,186,	14.6	-1.95	-1.01
5	76028616	76028796	ENSG00000181104	1	180,	2.46	-2.99	-1.02
5	76128690	76129049	ENSG00000164251	1	359,	5.82	-3.58	-0.595
5	76129317	76129378	ENSG00000164251	1	61,	1.29	-1.78	-0.886
5	78532101	78533479	ENSG00000152409	1	1378,	31.4	-3.9	-1.06
5	78610128	78617500	ENSG00000152409	3	546,311,72,	16.9	-1.52	-0.47
5	80521598	80521958	ENSG00000113319	1	360,	16.9	-1.73	-0.853
5	86564332	86564662	ENSG00000145715	1	330,	7.35	-4.63	-1.45
5	99871362	99897774	ENSG00000174132	2	306,19,	4.94	-5.25	-1.92
5	112179116	112179807	ENSG00000134982	1	691,	6.39	-1.33	0.416
5	112203191	112203279	ENSG00000258864	1	88,	1.74	-1.35	0.498
5	118309697	118309817	ENSG00000197744	1	120,	2.26	-14.6	0.789
5	127419457	127448579	ENSG00000064651	2	945,74,	94.8	-39.4	-0.966
5	133478751	133478962	ENSG00000081059	1	211,	3.22	-1.57	1.17
5	133912466	133915597	ENSG00000043143	2	262,1414,	47.3	-2.92	-0.362
5	133984807	133997171	ENSG00000113615	2	56,363,	13.2	-1.72	-0.645
5	134074400	134077150	ENSG00000164615	2	82,398,	6.93	-1.52	-0.284
5	134109436	134109527	ENSG00000145833	1	91,	1.26	-1.71	0.565
5	134182549	134191182	ENSG00000181904	2	4,595,	24.3	-1.31	-0.341
5	134193004	134193215	ENSG00000181904	1	211,	3.07	-1.49	0.849
5	135489293	135489773	ENSG00000113658	1	480,	8.18	-1.91	-0.485
5	137680544	137682987	ENSG00000120709	2	754,597,	51.5	-8.34	-0.613
5	137801477	137803928	ENSG00000120738	2	280,1483,	36.7	-1.31	-0.345
5	139781428	139781819	ENSG00000131503	1	391,	17.5	-2.96	-1.09
5	139903716	139903807	ENSG00000131503	1	91,	2.05	-1.62	1.27
5	139781492	139781823	ENSG00000254996	1	331,	12.8	-2.69	-1.19
5	139903707	139903798	ENSG00000254996	1	91,	1.94	-1.62	1.33
5	139945502	139946781	ENSG00000176087	2	54,632,	8.7	-2.86	-0.362
5	140048931	140049411	ENSG00000120314	1	480,	31.1	-1.45	-0.297
5	140050400	140050670	ENSG00000120314	1	270,	6.23	-4.71	1
5	140050819	140051510	ENSG00000120314	1	691,	4.99	-1.92	-0.425
5	141016725	141017054	ENSG00000164620	1	329,	8.62	-3.69	-1.41
5	145435684	145439438	ENSG00000156463	2	110,10,	1.66	-1.43	1.11
5	145665786	145665907	ENSG00000091009	1	121,	1.58	-1.41	1.22
5	148729265	148730952	ENSG00000164284	2	156,472,	17.9	-2.24	-0.609
5	149206309	149219650	ENSG00000155846	7	139,117,1123,37,65,811,47,	138	-1.56	-0.748
5	149389818	149390119	ENSG00000113716	1	301,	4.26	-2.74	-1.02
5	149776000	149779721	ENSG00000070814	4	405,98,49,349,	3.97	-6.08	0.632
5	153432605	153433414	ENSG00000037749	1	809,	21.1	-2.8	-0.551
5	153825815	153830669	ENSG00000164576	2	550,19,	7.25	-3.24	-1.38
5	154135144	154136820	ENSG00000155506	3	609,112,87,	15.2	-1.8	-0.463
5	154169885	154173459	ENSG00000155506	6	61,66,68,175,129,100,	2.35	-14.8	0.598
5	154181630	154183789	ENSG00000155506	4	329,124,206,29,	5.75	-3.3	0.25
5	154194714	154195104	ENSG00000155506	1	390,	3.35	-2.14	-0.293
5	177022440	177022619	ENSG00000184840	1	179,	4.21	-2.02	-0.393
5	178977558	178977857	ENSG00000176783	1	299,	7.87	-1.39	-1.31
5	179160389	179198030	ENSG00000161021	4	39,1416,240,102,	78.3	-1.45	-0.273
5	179198179	179201999	ENSG00000161021	2	65,1104,	29.6	-1.9	-0.391
5	179247915	179248005	ENSG00000161011	1	90,	2.6	-1.64	-1.1
5	179264418	179264749	ENSG00000161011	1	331,	3.38	-4.8	0.539
5	180001094	180001424	ENSG00000113300	1	330,	6	-1.39	-0.378
5	180257956	180258481	ENSG00000245060	2	273,117,	8.4	-4.32	-1.42
5	180261349	180262307	ENSG00000245060	1	958,	12.7	-1.4	-0.434
5	180485361	180487237	ENSG00000165810	2	17,1001,	46.1	-7.57	-0.612
5	180487355	180487596	ENSG00000165810	1	241,	4.35	-1.62	0.335
5	471024	473154	ENSG00000188242	3	1056,487,361,	59.2	-8.4	-0.479
5	473424	482682	ENSG00000066230	11	73,250,111,73,177,130,113,329,71,90,20,	46.7	-3.79	-0.58
5	1051244	1053515	ENSG00000113504	2	1322,52,	25.8	-3.14	-0.181
5	1094321	1112150	ENSG00000113504	2	42,168,	3.61	-4.54	-1.25
5	1463530	1463950	ENSG00000153395	1	420,	11.3	-3.53	-0.536
5	2747599	2751406	ENSG00000170561	4	131,708,406,128,	29.9	-5.4	-0.682
5	14713688	14716936	ENSG00000154122	2	88,122,	2.84	-1.7	0.524
5	16916632	16936282	ENSG00000145555	2	4,386,	4.93	-1.85	-0.899
5	32126336	32126726	ENSG00000113384	1	390,	6.16	-4.31	-0.34
5	32143931	32174456	ENSG00000113384	2	55,605,	9.24	-4.42	-0.644
5	36151702	36152003	ENSG00000164187	1	301,	13.5	-1.3	-1.87
5	40827804	40831494	ENSG00000145592	2	249,70,	15.5	-2.97	-0.56
5	43298657	43298957	ENSG00000112972	1	300,	3.96	-1.68	-0.551
5	57755302	57756027	ENSG00000145632	2	30,511,	18.7	-4.07	-0.545
5	73930542	73932156	ENSG00000171617	1	1614,	11.1	-7.04	-0.233
5	74807083	74807603	ENSG00000113163	2	371,20,	3.72	-2.01	-1.74
5	76372467	76374912	ENSG00000132846	3	1253,135,47,	68.5	-2.77	-0.669
5	77805727	77844865	ENSG00000145685	2	494,17,	25.3	-1.69	-1.2
5	127302222	127302343	ENSG00000245937	1	121,	1.87	-1.53	1.07
5	131819489	131819670	ENSG00000125347	1	181,	2.71	-2.59	-1.1
5	132263250	132299266	ENSG00000072364	6	4,45,795,127,92,316,	69.1	-3.91	-0.594
5	133295252	133295581	ENSG00000113583	1	329,	9.29	-1.31	-0.261
5	133561534	133561762	ENSG00000272772	1	228,	8.37	-9.1	-1.13
5	133561238	133561803	ENSG00000113575	2	7,353,	7.82	-8.51	-1.1
5	134363662	134367521	ENSG00000069011	2	1349,556,	22.9	-5.55	-0.662
5	137088451	137089829	ENSG00000177733	1	1378,	11.8	-35.1	-0.548
5	137843277	137843546	ENSG00000120705	1	269,	2.4	-1.61	-0.335
5	140011312	140012330	ENSG00000170458	1	1018,	31	-3.67	-1.21
5	140050378	140050676	ENSG00000256453	1	298,	5.2	-2.27	0.975
5	140050824	140053171	ENSG00000256453	4	511,462,118,68,	15.2	-2.55	-0.44
5	140699252	140699582	ENSG00000178913	1	330,	2.21	-2.22	-0.385
5	140699641	140699911	ENSG00000178913	1	270,	4.07	-2.83	-0.601
5	140699660	140700045	ENSG00000255729	2	243,22,	4.48	-2.62	-0.626
5	141693375	141703485	ENSG00000187678	3	1345,62,31,	58.2	-2.76	-0.438
5	148930677	148931007	ENSG00000113712	1	330,	12	-12.9	-0.953
5	151125707	151126067	ENSG00000177556	1	360,	20.1	-4.15	0.823
5	157214633	157214963	ENSG00000113282	1	330,	13.9	-7.02	-0.481
5	157232913	157236668	ENSG00000113282	2	207,33,	1.78	-2.6	0.357
5	159545859	159546340	ENSG00000170234	1	481,	12.9	-2.53	-1.5
5	171471594	171471924	ENSG00000072786	1	330,	4.33	-1.44	-0.604
5	171519769	171523483	ENSG00000072786	3	147,549,54,	43.6	-1.33	-0.467
5	172195507	172195983	ENSG00000120129	1	476,	9.43	-1.35	-0.849
5	176730235	176730416	ENSG00000169228	1	181,	1.82	-1.91	-1.04
5	176734270	176734990	ENSG00000213347	1	720,	8.11	-1.51	-0.592
5	176887627	176894513	ENSG00000113758	6	16,60,182,291,78,32,	6.78	-5.57	0.418
5	179229156	179230494	ENSG00000161013	2	874,82,	15.6	-1.49	0.455
5	179233712	179233862	ENSG00000161013	1	150,	3.01	-1.43	-1.16
5	179264400	179264761	ENSG00000161010	1	361,	3.41	-5.32	0.545
5	180218619	180219700	ENSG00000131446	1	1081,	14.6	-8.31	-0.58
5	180219908	180222487	ENSG00000131446	2	189,82,	2.16	-1.3	-0.663
5	180276738	180278478	ENSG00000196670	1	1740,	25.9	-1.43	-0.219
6	1312674	1314309	ENSG00000164379	1	1635,	38.3	-24.4	-0.543
6	1610710	1612719	ENSG00000054598	1	2009,	32.8	-2.28	-0.583
6	2765886	2766602	ENSG00000124535	1	716,	6.95	-10.3	-1.27
6	3751344	3753126	ENSG00000270504	1	1782,	99	-2.22	-0.763
6	4891953	4935830	ENSG00000153046	3	660,34,82,	30.8	-2.28	-0.317
6	7229293	7249697	ENSG00000124782	4	2847,165,798,954,	56.6	-1.89	-0.244
6	7541807	7542317	ENSG00000096696	1	510,	13.4	-2.13	-0.908
6	7579828	7580637	ENSG00000096696	1	809,	8.67	-1.71	0.279
6	7580846	7582937	ENSG00000096696	2	956,63,	15	-2.34	0.282
6	7583176	7583536	ENSG00000096696	1	360,	2.8	-2.19	0.381
6	7584973	7585093	ENSG00000096696	1	120,	1.55	-3.77	0.966
6	12121256	12122007	ENSG00000095951	1	751,	19.4	-1.45	-0.837
6	17600585	17600976	ENSG00000137414	1	391,	44.3	-1.4	-1.2
6	17706487	17707575	ENSG00000272269	1	1088,	14.2	-2.03	-0.886
6	20488441	20491435	ENSG00000112242	2	38,1037,	15.9	-2.83	-0.606
6	21594189	21596233	ENSG00000124766	2	444,1519,	44.7	-30.8	-0.728
6	26124551	26124909	ENSG00000180573	1	358,	5.11	-4.79	-0.836
6	26158378	26158588	ENSG00000158373	1	210,	5.6	-6.7	-1.83
6	26251906	26252303	ENSG00000197459	1	397,	3.79	-1.49	-1.52
6	26376776	26377377	ENSG00000186470	1	601,	31.7	-2.35	-0.706
6	26598586	26599003	ENSG00000146109	1	417,	11.3	-1.65	-0.46
6	28120150	28121719	ENSG00000198315	2	12,886,	13	-1.4	-0.435
6	28194904	28196081	ENSG00000137185	2	378,639,	10.9	-1.54	-0.472
6	29691485	29691827	ENSG00000204642	2	219,111,	3.2	-1.34	-0.763
6	30139669	30140295	ENSG00000204610	1	626,	56.2	-6.01	-1.41
6	30294255	30294705	ENSG00000204599	1	450,	13.3	-1.51	-1.04
6	31591607	31592258	ENSG00000204469	3	79,100,32,	1.85	-5.15	0.505
6	31783942	31784448	ENSG00000204389	1	506,	8.47	-2.59	-0.163
6	31796826	31797653	ENSG00000204388	1	827,	10.6	-1.52	-0.0847
6	32939534	32942281	ENSG00000204256	3	1170,46,43,	9.3	-14.8	-0.6
6	33168251	33168881	ENSG00000112473	1	630,	4.54	-1.36	-0.306
6	33168939	33169537	ENSG00000112473	2	494,16,	10	-3.63	-0.279
6	33409413	33412242	ENSG00000197283	4	123,42,1072,22,	29	-2.02	-0.541
6	33644582	33644845	ENSG00000096433	2	127,54,	2.26	-1.75	0.349
6	34957060	35021883	ENSG00000064999	4	33,121,587,8,	52.3	-1.55	-0.44
6	36106773	36107396	ENSG00000156711	2	211,326,	9.75	-2.05	0.264
6	36168095	36168725	ENSG00000096070	1	630,	6.52	-1.57	-0.378
6	36168963	36169503	ENSG00000096070	1	540,	9.81	-1.69	-0.388
6	36887462	36891678	ENSG00000198663	2	15,556,	22.8	-2.81	-0.533
6	41065273	41066227	ENSG00000001167	1	954,	8.94	-1.45	-0.253
6	41751970	41753117	ENSG00000124593	3	6,281,43,	2.63	-2.37	-0.612
6	41753913	41755561	ENSG00000124593	1	1648,	26.8	-9.34	-0.349
6	42854222	42854851	ENSG00000146223	1	629,	5.57	-1.63	-0.374
6	42979989	42980080	ENSG00000112640	1	91,	1.86	-2.05	0.805
6	43146858	43147276	ENSG00000112658	1	418,	11.7	-3.96	-0.954
6	43400348	43400858	ENSG00000124574	1	510,	9.31	-2.4	-1.3
6	43472737	43473726	ENSG00000137221	1	989,	13.5	-5.07	-0.658
6	43607763	43608540	ENSG00000124688	1	777,	12.3	-1.34	-0.273
6	43639110	43639529	ENSG00000172426	1	419,	2.83	-3.08	-0.41
6	43738189	43740927	ENSG00000112715	3	860,110,19,	38.6	-17.6	-0.545
6	43752247	43752697	ENSG00000112715	1	450,	19.4	-2.71	-0.222
6	43752756	43753476	ENSG00000112715	1	720,	14	-60.5	-0.648
6	44122508	44122718	ENSG00000137216	1	210,	2.76	-4.06	0.955
6	44201290	44201440	ENSG00000112759	1	150,	1.78	-1.36	-0.677
6	49518291	49519542	ENSG00000197261	1	1251,	32.6	-10.8	-0.642
6	64283506	64286598	ENSG00000112245	2	12,258,	8.97	-1.49	-0.397
6	64422435	64423636	ENSG00000118482	1	1201,	13.4	-4.26	0.29
6	71567709	71569048	ENSG00000112305	2	223,17,	3.52	-1.53	-0.555
6	76623925	76624727	ENSG00000196586	2	73,198,	1.83	-2.94	-0.384
6	83074806	83076152	ENSG00000146242	1	1346,	29.7	-3.79	-0.463
6	86159958	86176929	ENSG00000135318	2	238,152,	4.06	-8.67	-0.893
6	87971036	87971307	ENSG00000188994	1	271,	2.01	-1.33	-0.966
6	89790499	89790799	ENSG00000146278	1	300,	3.52	-2.37	-0.997
6	89855828	89856039	ENSG00000146281	1	211,	3.28	-1.45	-1.81
6	106547306	106553319	ENSG00000057657	2	278,620,	18.3	-1.81	-1.35
6	108882216	108977691	ENSG00000118689	2	816,143,	26.8	-5.97	-1.42
6	114178958	114181929	ENSG00000155130	2	65,1071,	10.3	-17.9	-0.666
6	117996724	117997055	ENSG00000153989	1	331,	26	-1.65	-1.56
6	119228714	119228894	ENSG00000111875	1	180,	1.65	-1.41	-0.518
6	138583984	138599633	ENSG00000112379	2	764,46,	53.4	-3.21	-0.902
6	138655575	138657762	ENSG00000112379	2	750,331,	16.2	-1.42	-0.469
6	139456785	139495567	ENSG00000112406	3	19,1041,46,	103	-1.49	-0.515
6	142630772	142688963	ENSG00000112414	2	9,261,	3.89	-2.41	-1.24
6	142691580	142691970	ENSG00000112414	1	390,	4.53	-1.39	-1.03
6	150184212	150185142	ENSG00000268592	1	930,	21.9	-1.74	-1.41
6	157099062	157191383	ENSG00000049618	3	1543,195,151,	233	-1.41	-0.73
6	158919741	158928543	ENSG00000130338	3	103,2501,934,	71	-1.82	-0.379
6	160147243	160147841	ENSG00000146457	1	598,	15.7	-2.1	-0.883
6	161412788	161443259	ENSG00000085511	2	327,34,	17.7	-2.32	-2.1
6	161469678	161488307	ENSG00000085511	2	1333,77,	55.2	-1.89	-0.445
6	168351895	168363678	ENSG00000130396	3	1047,36,566,	11.4	-1.9	-0.167
6	168366441	168369154	ENSG00000130396	2	515,26,	3.93	-4.55	-0.668
6	170102291	170103234	ENSG00000185127	2	1,702,	18.4	-3.18	-0.763
6	3751544	3752260	ENSG00000168994	1	716,	16.4	-2.68	-1.2
6	11185895	11191415	ENSG00000111859	3	9,90,1219,	8.7	-1.65	-0.417
6	13364616	13408240	ENSG00000145990	2	1278,99,	394	-1.38	-0.803
6	16303089	16303659	ENSG00000124788	1	570,	7.75	-1.77	-0.702
6	16306176	16327390	ENSG00000124788	2	914,766,	66.7	-6.15	-0.695
6	26056055	26056407	ENSG00000187837	1	352,	3.87	-2.94	-0.987
6	26056464	26056699	ENSG00000187837	1	235,	19.8	-3.74	-2.19
6	26216486	26216872	ENSG00000187990	1	386,	34	-1.45	-1.59
6	27114384	27114619	ENSG00000197903	1	235,	9.45	-13.1	-1.51
6	28872004	28872304	ENSG00000204713	1	300,	3.72	-2.44	-0.526
6	28891017	28891347	ENSG00000204713	1	330,	2.67	-1.81	-0.716
6	30080408	30080883	ENSG00000204616	2	257,43,	3.44	-5.18	-0.516
6	30121419	30121837	ENSG00000204613	1	418,	21.1	-1.8	-1.36
6	30672826	30673666	ENSG00000137337	1	840,	2.97	-2.31	0.581
6	30675489	30676090	ENSG00000137337	1	601,	4.58	-7.02	1.32
6	30711152	30712331	ENSG00000137331	1	1179,	25.5	-9.93	-0.383
6	31704165	31704345	ENSG00000213719	1	180,	3.65	-2.52	-0.415
6	31867591	31868752	ENSG00000204366	1	1161,	16.4	-3.23	-0.482
6	32939899	32940630	ENSG00000263756	2	209,310,	9.69	-4.83	-0.502
6	33272711	33280852	ENSG00000231925	3	453,54,62,	24.3	-1.78	-0.47
6	33282632	33283921	ENSG00000236104	1	1289,	23.7	-2.51	-0.434
6	33288625	33289162	ENSG00000204209	1	537,	8.2	-1.49	-0.359
6	39158238	39159223	ENSG00000164626	1	985,	22.8	-1.87	-0.473
6	42070919	42074885	ENSG00000188112	2	697,2685,	23.5	-2.42	0.293
6	42942770	42946599	ENSG00000124587	2	6,593,	49	-5.39	-1.17
6	43592981	43593102	ENSG00000172432	1	121,	1.86	-3.29	0.943
6	43639129	43639517	ENSG00000096080	1	388,	2.78	-2.99	-0.417
6	44222932	44223082	ENSG00000157593	1	150,	1.38	-1.49	-0.442
6	44223141	44224166	ENSG00000157593	2	240,88,	2.75	-3.48	-0.499
6	47221246	47277192	ENSG00000146072	4	11,495,652,41,	11	-5.2	-0.188
6	52129015	52129315	ENSG00000112118	1	300,	6.27	-1.56	-0.378
6	53409678	53429204	ENSG00000001084	2	249,290,	33.3	-1.75	-1.66
6	56405160	56417701	ENSG00000151914	3	298,303,720,	18	-2.53	-0.801
6	71567700	71567941	ENSG00000112309	1	241,	4.05	-1.34	-0.546
6	88411210	88411927	ENSG00000135334	1	717,	16.5	-3.05	-0.654
6	90363942	90365552	ENSG00000112159	2	111,70,	1.59	-2.09	0.67
6	90366491	90368528	ENSG00000112159	3	29,162,200,	2.28	-1.54	0.359
6	99858641	99858822	ENSG00000132424	1	181,	1.39	-2.69	-0.5
6	99893877	99894178	ENSG00000123552	1	301,	13.3	-1.93	-1.42
6	109689931	109690081	ENSG00000135535	1	150,	1.47	-1.55	-0.268
6	109703070	109703732	ENSG00000135535	2	34,326,	12.5	-11.9	-0.863
6	116325081	116381741	ENSG00000111816	2	80,611,	22.8	-1.69	-1.22
6	116573116	116573653	ENSG00000187189	1	537,	8.45	-2.09	-0.629
6	116573830	116575261	ENSG00000187189	1	1431,	41.7	-6.33	-0.719
6	116599058	116600617	ENSG00000189241	1	1559,	33.2	-6.63	-0.416
6	119628072	119670926	ENSG00000111885	4	85,69,825,220,	26.2	-2.87	-0.691
6	136681869	136683615	ENSG00000135525	3	67,175,28,	2.48	-1.61	0.348
6	136709573	136846977	ENSG00000135525	6	75,164,78,99,115,8,	22.9	-1.39	0.287
6	137322634	137323354	ENSG00000016402	1	720,	17.1	-2.68	-0.651
6	138745095	138752574	ENSG00000135540	3	858,133,1045,	79.3	-1.46	-0.391
6	144416017	144416754	ENSG00000169976	1	737,	4.43	-1.31	-0.177
6	150174224	150185131	ENSG00000120256	2	72,588,	24.2	-3.35	-1.58
6	151686481	151687771	ENSG00000181472	1	1290,	28.7	-2.23	-0.331
6	159042459	159042668	ENSG00000218226	1	209,	24.3	-2.57	-1.55
6	159190434	159192296	ENSG00000092820	4	16,161,131,21,	1.6	-7.22	0.372
6	161412212	161413374	ENSG00000272841	1	1162,	150	-3.91	-1.68
6	165746161	165746461	ENSG00000112541	1	300,	8.43	-1.67	-1.14
6	167346157	167346457	ENSG00000026297	1	300,	6.45	-1.39	-0.808
6	170067342	170068830	ENSG00000184465	3	29,204,128,	18.5	-2.21	-0.969
7	933569	935742	ENSG00000164828	2	39,772,	4.68	-26.1	-0.697
7	917681	917922	ENSG00000239857	1	241,	10.8	-2.68	-1.48
7	923226	923377	ENSG00000239857	1	151,	2.13	-2.35	-1.65
7	923585	924005	ENSG00000239857	1	420,	5.73	-9.09	-1.29
7	924094	924664	ENSG00000239857	1	570,	3.59	-3.69	-0.798
7	924843	925743	ENSG00000239857	1	900,	5.73	-8.25	-0.963
7	926737	927030	ENSG00000239857	2	157,24,	7.15	-8.96	-1.5
7	933512	935744	ENSG00000239857	2	96,774,	4.69	-24.9	-0.697
7	1097136	1098477	ENSG00000164849	1	1341,	35.1	-3.07	-0.997
7	1579627	1580436	ENSG00000198517	1	809,	27.5	-1.57	-0.295
7	1581691	1581871	ENSG00000198517	1	180,	2.27	-1.49	0.8
7	2393780	2400400	ENSG00000106263	3	50,555,56,	4.95	-13.5	-0.749
7	2419839	2420380	ENSG00000106263	1	541,	3.98	-4	-0.35
7	2473076	2473704	ENSG00000136213	1	628,	36.3	-5.28	-0.877
7	2649689	2650770	ENSG00000106012	1	1081,	30.3	-2.77	-0.404
7	2697966	2702762	ENSG00000136295	4	127,76,101,1461,	16.6	-8.6	-0.376
7	4806154	4807325	ENSG00000164916	1	1171,	36.6	-2.77	0.451
7	5104049	5104260	ENSG00000146587	1	211,	3.13	-1.49	0.942
7	5269278	5270824	ENSG00000157954	2	91,359,	26.1	-1.61	-0.268
7	5272768	5273457	ENSG00000157954	1	689,	12.6	-1.44	0.536
7	6190062	6196758	ENSG00000106346	3	75,1440,374,	74.1	-1.39	-0.357
7	6414183	6414393	ENSG00000136238	1	210,	1.82	-2.47	-1.71
7	6523571	6523838	ENSG00000269781	1	267,	5.79	-1.71	-1.52
7	6684122	6694242	ENSG00000205903	2	102,2309,	82	-7.47	-0.561
7	12727895	12728495	ENSG00000122644	1	600,	5.8	-1.46	-0.228
7	17338245	17338634	ENSG00000106546	1	389,	26	-3.11	-1.58
7	20370444	20371104	ENSG00000105855	1	660,	75	-1.77	-2.54
7	27225073	27226445	ENSG00000240990	2	809,144,	10.5	-1.97	-0.372
7	27242152	27245803	ENSG00000243766	2	289,1473,	63.7	-4.66	-0.563
7	29603426	29606497	ENSG00000176532	3	567,304,697,	24.9	-4.15	-0.367
7	29606644	29606881	ENSG00000176532	1	237,	4.14	-1.89	0.667
7	29724313	29725279	ENSG00000227855	2	325,510,	46.9	-1.74	-1.81
7	30324280	30328403	ENSG00000180233	2	1162,30,	30.2	-4.87	-1.48
7	30405668	30405996	ENSG00000180233	1	328,	16.1	-1.35	-0.394
7	30672023	30673500	ENSG00000106105	2	30,150,	1.72	-6.44	0.403
7	30830787	30831177	ENSG00000254959	1	390,	21.6	-1.97	-1.18
7	30826259	30831169	ENSG00000106125	2	1,389,	19.6	-1.58	-1.2
7	32598674	32609650	ENSG00000105778	2	402,19,	8.53	-2.26	-0.408
7	39989635	40027777	ENSG00000065883	2	1816,580,	79.9	-7.69	-0.665
7	40132458	40134727	ENSG00000065883	2	378,999,	20.5	-1.69	-0.182
7	44079529	44080153	ENSG00000235314	1	624,	16.3	-2.85	-1.8
7	44106387	44106867	ENSG00000136279	1	480,	3.37	-2.61	0.785
7	44806203	44807534	ENSG00000122515	2	59,420,	5.38	-4.68	0.389
7	45115379	45116068	ENSG00000136280	1	689,	40.9	-3.77	-0.53
7	65617229	65617588	ENSG00000241258	1	359,	3	-1.9	0.395
7	65705418	65705718	ENSG00000169902	1	300,	7.45	-1.63	-2.42
7	66418264	66420936	ENSG00000106609	2	92,448,	6.56	-1.34	-0.228
7	66422999	66423239	ENSG00000106609	1	240,	2.31	-2.17	-0.505
7	70252414	70256228	ENSG00000158321	2	3,1495,	46.2	-1.36	-0.402
7	72419733	72419974	ENSG00000196313	1	241,	4.15	-4.75	1.04
7	73245070	73247014	ENSG00000189143	1	1944,	27.5	-223	-0.739
7	73535361	73535869	ENSG00000106683	2	18,401,	16.2	-1.49	-0.455
7	73703834	73753139	ENSG00000106665	3	230,188,362,	24.8	-1.39	-0.611
7	74174008	74174188	ENSG00000077809	1	180,	2.69	-1.49	0.437
7	75043313	75043464	ENSG00000223705	1	151,	2.02	-2.86	0.931
7	76609930	76624818	ENSG00000186704	3	647,103,57,	56.4	-1.64	-0.73
7	87536549	87537239	ENSG00000006634	1	690,	4.89	-2.83	0.453
7	90041953	90042463	ENSG00000157224	1	510,	21.7	-8.92	-0.62
7	92027552	92028422	ENSG00000001629	1	870,	10	-5.63	-0.377
7	97822047	97832997	ENSG00000164715	2	1837,112,	11	-1.33	-0.215
7	98610266	98610716	ENSG00000196367	1	450,	3.7	-1.75	0.566
7	99632126	99633115	ENSG00000106261	1	989,	12.6	-2.76	-0.348
7	99662183	99662572	ENSG00000166529	1	389,	3.57	-1.52	0.706
7	99956491	99965305	ENSG00000272752	3	211,201,334,	5.71	-3.25	0.231
7	99956479	99965296	ENSG00000121716	3	223,201,325,	5.91	-3.44	0.237
7	100482061	100482573	ENSG00000087087	3	112,99,30,	1.57	-8.69	0.68
7	100728719	100733085	ENSG00000169871	3	133,384,2493,	76.8	-15.2	-0.552
7	100860978	100861338	ENSG00000106400	1	360,	4.63	-1.85	-0.811
7	102074001	102088690	ENSG00000160991	4	107,174,238,1731,	45.9	-1.89	-0.244
7	102389537	102390078	ENSG00000222011	1	541,	6.09	-1.72	-1.37
7	116339306	116340327	ENSG00000105976	1	1021,	13.1	-4.52	-0.321
7	116438109	116438290	ENSG00000105976	1	181,	1.79	-2.27	0.333
7	117307016	117307407	ENSG00000001626	1	391,	13.3	-2.16	-0.291
7	127292233	127292414	ENSG00000197157	1	181,	7.44	-1.72	-0.573
7	128407585	128409441	ENSG00000128595	2	124,325,	4.45	-1.64	-0.206
7	129396084	129396444	ENSG00000106459	1	360,	3.21	-1.44	-0.832
7	131172410	131172681	ENSG00000128585	1	271,	3.62	-1.63	-0.916
7	138145108	138145920	ENSG00000122779	2	549,111,	20.4	-1.46	-0.955
7	142561082	142562464	ENSG00000106123	3	3,65,741,	24.7	-1.41	-0.364
7	148395005	148427346	ENSG00000055130	4	365,119,118,293,	8.19	-2.62	-0.441
7	148879189	148879847	ENSG00000197024	1	658,	5.13	-1.76	0.63
7	148892666	148895813	ENSG00000170265	2	180,389,	9.99	-5.57	-0.736
7	148910828	148922112	ENSG00000170265	2	78,1209,	101	-1.3	-0.278
7	148959261	148963927	ENSG00000204946	3	187,396,18,	20.7	-4.92	-0.776
7	148975556	148979554	ENSG00000204946	2	62,959,	77.2	-5.23	-0.794
7	150023078	150035239	ENSG00000127399	3	21,152,1433,	20.7	-7.84	-0.557
7	150068673	150070293	ENSG00000214022	1	1620,	15.8	-33.5	-0.487
7	150065878	150097818	ENSG00000196456	6	152,64,128,80,2119,29,	141	-2.45	-0.504
7	150553885	150555862	ENSG00000002726	2	1243,12,	26.5	-1.35	-0.353
7	150828213	150828364	ENSG00000133612	1	151,	5.29	-2.56	-1.14
7	150839687	150841523	ENSG00000133612	3	34,256,700,	17.8	-3.75	-0.242
7	150931344	150933602	ENSG00000033100	3	16,565,109,	17.9	-3.12	-0.483
7	150934497	150935398	ENSG00000033100	1	901,	22.5	-4.34	-0.501
7	155534664	155539146	ENSG00000184863	3	136,760,34,	34.8	-2.02	-0.286
7	155567297	155568033	ENSG00000184863	2	44,347,	15	-1.36	-0.416
7	155755951	155758291	ENSG00000204876	2	18,1146,	27.6	-6.54	-0.656
7	157207908	157209024	ENSG00000105993	2	315,315,	11.9	-1.6	0.436
7	921310	921879	ENSG00000273151	1	569,	2.62	-6.13	-0.836
7	922894	923104	ENSG00000273151	1	210,	1.73	-2.4	-1.01
7	923223	923403	ENSG00000273151	1	180,	2.22	-4.09	-1.97
7	923582	924001	ENSG00000273151	1	419,	5.62	-9.21	-1.3
7	924090	924659	ENSG00000273151	1	569,	3.59	-3.79	-0.807
7	924867	925736	ENSG00000273151	1	869,	5.79	-8.03	-0.972
7	938078	939067	ENSG00000105963	3	508,229,12,	9.46	-13.7	-0.387
7	994044	994953	ENSG00000105963	2	289,41,	13.2	-1.93	-1.99
7	938414	938887	ENSG00000240230	2	172,218,	14.3	-5.63	-0.326
7	1036890	1037130	ENSG00000146540	1	240,	3.7	-2.53	-0.616
7	1095054	1098455	ENSG00000257607	2	6,1055,	34.2	-2.34	-0.952
7	1484354	1484924	ENSG00000164877	1	570,	2.48	-2.69	-0.545
7	1584876	1585589	ENSG00000164855	1	713,	28.3	-1.4	-0.58
7	2293557	2296638	ENSG00000106266	2	1247,130,	19.9	-2.78	-0.314
7	2577510	2578498	ENSG00000106009	1	988,	21.4	-8.51	-0.889
7	2768885	2769246	ENSG00000146535	1	361,	6.63	-1.48	-0.6
7	2769515	2771165	ENSG00000146535	1	1650,	9.67	-3.35	-0.315
7	5391518	5415696	ENSG00000182095	9	207,361,172,129,137,176,990,430,32,	79.4	-19	-0.413
7	5417143	5429195	ENSG00000182095	4	64,103,1665,115,	68	-8.01	-0.57
7	5430092	5446877	ENSG00000182095	3	167,156,97,	5.61	-1.8	-0.671
7	5446996	5465015	ENSG00000182095	4	29,430,106,94,	10	-1.82	-1.32
7	5466830	5468558	ENSG00000234432	1	1728,	23.3	-1.92	-0.88
7	5529729	5541397	ENSG00000155034	3	114,219,1279,	16.2	-2.4	-0.689
7	6487626	6523821	ENSG00000164535	2	17,224,	4.82	-1.56	-1.53
7	6523602	6523843	ENSG00000136240	1	241,	5.15	-1.49	-1.48
7	16501998	16502506	ENSG00000171243	1	508,	11.3	-1.63	-0.704
7	26904043	26904194	ENSG00000005020	1	151,	3.13	-1.36	-1.91
7	27147446	27148225	ENSG00000105997	1	779,	31.5	-3.38	-0.543
7	27168587	27169062	ENSG00000273433	1	475,	4.89	-2.02	0.814
7	27185014	27190222	ENSG00000106006	3	522,467,296,	9.04	-3.43	-0.576
7	27203073	27204709	ENSG00000078399	2	387,213,	2.3	-1.41	0.282
7	30601034	30601695	ENSG00000196295	1	661,	5.52	-1.85	-0.624
7	35709928	35734272	ENSG00000122557	3	10,78,479,	20.4	-2.62	-0.64
7	36373477	36373718	ENSG00000164542	1	241,	3.62	-1.4	-1.23
7	44053901	44054258	ENSG00000272655	1	357,	11.1	-1.51	-0.832
7	44923523	44924960	ENSG00000146676	1	1437,	65.6	-2.94	-0.441
7	47385858	47409183	ENSG00000136205	2	96,1222,	21.3	-7.01	-0.782
7	51085197	51096097	ENSG00000106078	4	68,264,120,689,	7.72	-1.33	0.464
7	72856460	72857140	ENSG00000009954	2	423,86,	2.45	-1.84	0.313
7	72884792	72891535	ENSG00000009954	2	21,338,	1.92	-3.67	0.466
7	72891594	72891864	ENSG00000009954	1	270,	2.7	-1.66	-0.504
7	73096794	73097723	ENSG00000176410	1	929,	9.2	-1.92	-0.491
7	73183327	73184600	ENSG00000165215	1	1273,	49.2	-35.8	-0.601
7	75958691	75988318	ENSG00000170027	2	859,280,	22.2	-2.2	-0.133
7	83823805	83824076	ENSG00000075213	1	271,	8.58	-1.72	-1.44
7	99091345	99092185	ENSG00000160908	1	840,	5.25	-2.09	0.411
7	99514397	99517223	ENSG00000146833	2	5,592,	10.4	-1.43	-1.04
7	99565691	99566142	ENSG00000160862	1	451,	2.65	-2.07	0.362
7	99662224	99667615	ENSG00000166526	2	311,19,	3.6	-1.44	0.711
7	100075007	100076902	ENSG00000166925	2	923,486,	93.8	-9.14	-0.512
7	100486345	100487310	ENSG00000176125	1	965,	34.5	-1.86	-1.15
7	100860878	100861641	ENSG00000106397	2	397,81,	4.35	-1.37	-0.675
7	100958029	100958269	ENSG00000128581	1	240,	2.36	-1.35	0.64
7	105148579	105148908	ENSG00000091127	1	329,	6.04	-1.46	-0.457
7	105222880	105223087	ENSG00000231167	1	207,	3.13	-1.81	0.605
7	123388760	123389031	ENSG00000106299	1	271,	3.42	-2.09	-1.28
7	124386798	124387337	ENSG00000170775	1	539,	8.73	-1.89	-0.991
7	126987530	126987889	ENSG00000048405	1	359,	10.2	-1.46	-1.46
7	127222015	127222881	ENSG00000179562	1	866,	36.3	-2.07	-0.416
7	128594947	128595276	ENSG00000064419	1	329,	2.7	-3.44	0.556
7	133979302	133979752	ENSG00000205060	1	450,	18.6	-1.67	-0.957
7	135662010	135662071	ENSG00000105887	1	61,	1.81	-1.68	-1.5
7	140034723	140035114	ENSG00000157800	1	391,	4.91	-1.49	-0.516
7	141362327	141364760	ENSG00000257093	3	324,69,57,	14.9	-1.82	-0.411
7	142983643	142984293	ENSG00000231840	2	113,158,	5.44	-1.8	0.571
7	143052884	143054081	ENSG00000159784	1	1197,	38.7	-2.37	-0.526
7	143560833	143573594	ENSG00000198420	2	56,513,	17.8	-3.22	-0.644
7	143979860	143991226	ENSG00000204959	4	23,58,3166,16,	35.8	-2.73	-0.257
7	149171231	149174046	ENSG00000181220	2	1343,34,	42.3	-2.41	-0.527
7	149462250	149466200	ENSG00000181444	2	1078,22,	14.2	-1.77	-0.641
7	150778166	150778705	ENSG00000164897	1	539,	8.14	-10.6	-0.903
7	150779337	150779877	ENSG00000164897	1	540,	4.26	-1.89	-0.264
7	150910916	150911155	ENSG00000033050	1	239,	2.97	-1.31	-0.354
7	151877048	151879643	ENSG00000055609	2	163,1848,	9.01	-2.77	-0.447
7	154766294	154767727	ENSG00000157212	2	39,322,	9.5	-1.32	-0.877
7	155595437	155599321	ENSG00000164690	3	983,262,46,	61.8	-1.93	-0.411
7	156432216	156432783	ENSG00000244291	1	567,	13.5	-1.43	-0.789
7	156786774	156799302	ENSG00000130675	3	101,1021,130,	23.7	-1.45	-0.359
7	156800915	156802541	ENSG00000130675	2	1214,188,	41.2	-2.58	-0.737
8	19253012	19253401	ENSG00000104611	1	389,	5.17	-4.07	0.809
8	21927442	21927777	ENSG00000158856	2	6,85,	1.46	-1.35	1.11
8	23423628	23424108	ENSG00000147454	1	480,	4.61	-2.83	-0.706
8	23426473	23429742	ENSG00000147454	2	5,895,	21.9	-2.69	-0.52
8	30933794	30938613	ENSG00000165392	2	9,231,	5.66	-1.41	-1.67
8	37553387	37556342	ENSG00000183779	2	353,1680,	40.9	-4.36	-0.362
8	57130159	57130370	ENSG00000170791	1	211,	1.92	-2.39	0.613
8	61591366	61592238	ENSG00000171316	2	275,116,	25	-1.31	-1.22
8	61777696	61778536	ENSG00000171316	1	840,	36.4	-1.39	-0.272
8	64098720	64101415	ENSG00000185728	2	1583,123,	22.3	-5.91	-0.397
8	70042131	70042311	ENSG00000254332	1	180,	1.74	-2.76	1.2
8	74206936	74207803	ENSG00000121039	1	867,	10.9	-7.46	-1.82
8	102504689	102555501	ENSG00000083307	2	388,33,	3.29	-1.48	-0.8
8	104341965	104343630	ENSG00000164930	2	328,62,	13.2	-2.29	-0.373
8	107669904	107691467	ENSG00000164830	2	509,30,	12.2	-2.57	-1.37
8	123963569	123964733	ENSG00000178764	1	1164,	22	-1.41	-0.407
8	125486978	125487369	ENSG00000170881	1	391,	8.33	-1.8	-1.35
8	126011336	126011815	ENSG00000104549	1	479,	8.26	-4.59	-0.384
8	126442622	126445152	ENSG00000173334	3	882,116,52,	11.2	-9.5	-0.828
8	126448248	126449628	ENSG00000173334	1	1380,	15.8	-3.74	-0.162
8	127569140	127569678	ENSG00000254010	2	289,195,	9.63	-8.29	-0.568
8	128748338	128751160	ENSG00000136997	2	531,667,	8.73	-6.7	-0.293
8	128902869	128903198	ENSG00000249859	1	329,	7.81	-3.37	-0.475
8	143763544	143764142	ENSG00000167653	1	598,	14.1	-1.4	-0.596
8	143808770	143816099	ENSG00000130193	2	507,152,	11.5	-1.31	-0.826
8	144464661	144465139	ENSG00000158106	1	478,	11.8	-2.5	-0.725
8	144680162	144682306	ENSG00000179886	1	2144,	139	-5.61	-0.814
8	144732098	144734277	ENSG00000183309	1	2179,	31	-1.42	-0.25
8	144823679	144825269	ENSG00000203499	1	1590,	76.1	-4.26	-0.496
8	145134978	145135550	ENSG00000178896	2	74,406,	32.9	-1.64	-0.389
8	145162068	145162514	ENSG00000179632	1	446,	5.3	-6.23	-0.575
8	145584380	145584932	ENSG00000185803	2	9,470,	10.5	-2.42	-0.464
8	145704594	145722354	ENSG00000160972	4	7,183,137,511,	6.8	-5.23	-0.687
8	145725616	145725826	ENSG00000160972	1	210,	1.88	-1.59	-1.05
8	145726234	145727504	ENSG00000160972	3	120,206,602,	14.3	-1.79	-0.3
8	145734456	145734756	ENSG00000167700	1	300,	8.2	-1.43	-0.556
8	145735024	145735144	ENSG00000167700	1	120,	2.13	-1.7	-1.95
8	145745321	145748942	ENSG00000160959	3	117,585,2648,	87.3	-5.8	-0.594
8	146033093	146034143	ENSG00000197363	1	1050,	7.58	-1.85	-0.912
8	8197066	8243919	ENSG00000182319	4	85,1826,417,89,	43.7	-2.34	-0.499
8	8717504	8749509	ENSG00000147324	2	37,1939,	46.2	-1.4	-0.402
8	22879984	22881727	ENSG00000120889	2	513,27,	18.6	-2.02	-0.371
8	23048322	23049097	ENSG00000104689	1	775,	8.64	-1.46	-0.732
8	29207524	29208185	ENSG00000120875	1	661,	18.4	-1.48	-1.09
8	48649589	48650306	ENSG00000221869	1	717,	43.8	-1.31	-0.447
8	48650394	48650783	ENSG00000221869	1	389,	6.51	-1.92	-1.54
8	48686748	48689425	ENSG00000253729	2	190,21,	2.1	-2.37	0.37
8	52732954	52733194	ENSG00000168300	1	240,	1.97	-1.57	-0.47
8	57876171	57876560	ENSG00000104331	1	389,	22.1	-1.35	-0.515
8	57905834	57906014	ENSG00000104331	1	180,	3.45	-1.93	-2.13
8	67577415	67578045	ENSG00000175073	1	630,	13.1	-1.51	-0.842
8	68200256	68204248	ENSG00000066777	2	44,167,	2.13	-1.33	0.564
8	71060552	71069417	ENSG00000140396	2	166,1212,	102	-1.51	-0.414
8	94745841	94747372	ENSG00000183808	1	1531,	61.5	-8.91	-0.761
8	116426199	116427217	ENSG00000104447	1	1018,	27.1	-3.79	-0.494
8	116504434	116616106	ENSG00000104447	4	14,94,604,7,	64.4	-1.44	-0.359
8	116616405	116632150	ENSG00000104447	2	824,792,	19.7	-5.93	-0.621
8	118849382	119122864	ENSG00000182197	2	58,541,	12.6	-2.33	-0.413
8	120831734	120845103	ENSG00000064313	3	12,55,382,	14.3	-7.77	-0.847
8	121706076	121824981	ENSG00000172164	3	72,871,137,	12.1	-3.24	-0.364
8	125339649	125384933	ENSG00000164983	3	13,45,839,	79.2	-1.75	-0.721
8	128220820	128221827	ENSG00000247844	1	1007,	10.8	-2.35	-0.25
8	131070319	131088640	ENSG00000153317	3	3,491,47,	17.2	-3.9	-0.422
8	134251000	134251211	ENSG00000104419	1	211,	2.4	-4.97	-0.753
8	134467690	134468111	ENSG00000008513	1	421,	2.81	-2.28	0.166
8	134470570	134471111	ENSG00000008513	1	541,	6.3	-2.9	-0.246
8	134471200	134472160	ENSG00000008513	1	960,	17.7	-9.68	-0.331
8	134478267	134500363	ENSG00000008513	3	66,886,39,	7.9	-3.8	-0.208
8	141541802	141542605	ENSG00000123908	2	449,91,	13.8	-2.92	-0.374
8	142222122	142222453	ENSG00000022567	1	331,	5.71	-1.85	-0.607
8	143351922	143381485	ENSG00000171045	5	1130,83,138,73,9,	15.7	-1.4	-0.426
8	143693884	143695255	ENSG00000198576	1	1371,	16.8	-1.94	-0.802
8	143744894	143747920	ENSG00000234616	1	3026,	33	-2.83	-0.465
8	144659981	144660819	ENSG00000147813	1	838,	8.94	-1.36	0.356
8	144663590	144664071	ENSG00000104529	1	481,	14.6	-1.62	0.542
8	144664370	144668221	ENSG00000104529	2	2051,20,	14.6	-4.73	0.602
8	144669707	144672561	ENSG00000104529	2	27,1564,	42.5	-2.65	-0.399
8	144674262	144681711	ENSG00000104529	7	77,296,197,103,667,890,261,	161	-3.27	-0.45
8	144687391	144688285	ENSG00000104524	2	661,54,	5.28	-2.53	-1
8	144807796	144808811	ENSG00000180921	1	1015,	26.7	-3.97	-0.314
8	144808870	144810810	ENSG00000180921	1	1940,	41.8	-10.7	-0.555
8	144898513	144898814	ENSG00000179950	1	301,	10.9	-3.27	-0.496
8	144917109	144917499	ENSG00000185189	1	390,	5.78	-1.93	-0.649
8	144917677	144917947	ENSG00000185189	1	270,	3.18	-2.14	-1.08
8	144942551	144952632	ENSG00000227184	2	4915,27,	72	-6.36	-0.456
8	145012381	145013713	ENSG00000178209	4	27,15,62,196,	3.9	-1.41	0.642
8	145057750	145058199	ENSG00000178685	1	449,	8.42	-1.84	-0.648
8	145157890	145159146	ENSG00000179526	2	238,691,	6.25	-2.25	-0.839
8	145318288	145318912	ENSG00000204775	5	16,133,70,81,29,	5.14	-1.64	0.547
8	145676131	145678658	ENSG00000187954	3	22,1451,54,	48.5	-2.48	-0.302
8	145721836	145722344	ENSG00000255182	1	508,	6.7	-5.83	-0.892
8	145721851	145722359	ENSG00000261139	1	508,	6.76	-5.93	-0.889
8	145747760	145749951	ENSG00000254402	3	1033,169,127,	110	-3.1	-0.709
8	145752512	145752780	ENSG00000213563	1	268,	2.84	-1.5	-1.26
8	146066426	146076559	ENSG00000170619	2	702,627,	19.2	-4.72	-0.601
9	707242	711278	ENSG00000107104	2	5,475,	40.2	-3.48	-0.65
9	711696	730079	ENSG00000107104	2	1768,29,	20.8	-2.53	-0.301
9	4662297	4663583	ENSG00000205808	1	1286,	33.6	-8.05	-1.06
9	9442088	9442347	ENSG00000265735	1	259,	46.9	-5.7	1.78
9	19049700	19050121	ENSG00000155876	1	421,	7.05	-1.51	-0.315
9	33347830	33348219	ENSG00000086102	1	389,	16.2	-1.71	0.6
9	34241250	34249848	ENSG00000165006	2	856,72,	10.9	-4.84	-0.304
9	34680976	34681295	ENSG00000230074	1	319,	9.87	-2.05	-1.89
9	38396009	38396575	ENSG00000137124	1	566,	14.6	-1.68	-0.814
9	71394963	71396099	ENSG00000187866	1	1136,	58.3	-1.8	-0.495
9	71766577	71789241	ENSG00000119139	2	110,161,	2.79	-2.09	0.737
9	71833240	71836396	ENSG00000119139	2	215,594,	23.9	-10.7	-0.617
9	71869165	71869555	ENSG00000119139	1	390,	9.31	-2.25	-0.258
9	90321092	90322560	ENSG00000196730	1	1468,	56.7	-9.57	-0.456
9	96051082	96055384	ENSG00000165238	4	820,70,89,612,	15.1	-2.58	-0.523
9	96214152	96214423	ENSG00000048828	1	271,	13.2	-2.28	-1.96
9	96214661	96233562	ENSG00000048828	2	10,140,	1.24	-2.37	-0.656
9	96440611	96440911	ENSG00000197724	1	300,	6.67	-5.85	-1.68
9	96859858	96862381	ENSG00000158079	2	1003,13,	17.8	-1.36	-0.493
9	103204282	103206559	ENSG00000066697	2	356,150,	6.49	-1.76	0.56
9	104170644	104171838	ENSG00000136870	1	1194,	7.28	-1.68	0.408
9	104314812	104314992	ENSG00000155827	1	180,	1.69	-5.83	1.28
9	115249276	115337503	ENSG00000165185	2	122,1167,	33.5	-1.91	-0.526
9	115380240	115381409	ENSG00000165185	1	1169,	71.8	-1.45	-0.757
9	115408053	115422452	ENSG00000165185	2	49,910,	88.5	-1.99	-0.684
9	116345712	116354205	ENSG00000138835	2	995,593,	24.5	-2.62	-0.295
9	116359118	116359629	ENSG00000138835	1	511,	6.2	-2.17	-0.458
9	116930283	116931691	ENSG00000196739	1	1408,	37.5	-3.95	-0.494
9	119460129	119461570	ENSG00000119401	1	1441,	20.9	-5.41	-0.614
9	129623003	129643285	ENSG00000177125	2	15,1659,	38.7	-2.1	-0.588
9	130869574	130870235	ENSG00000148339	1	661,	5.16	-1.56	-0.418
9	131446123	131446270	ENSG00000119335	1	147,	1.58	-1.51	0.724
9	131581045	131583096	ENSG00000167136	2	419,79,	9.03	-1.95	-0.868
9	131671255	131678973	ENSG00000136802	3	345,73,599,	58.2	-2.09	-0.444
9	131679421	131679541	ENSG00000136802	1	120,	2.11	-1.42	1.71
9	131939049	131963732	ENSG00000204055	2	367,139,	100	-4.7	-0.837
9	132395950	132398150	ENSG00000148335	3	5,253,664,	8.11	-1.85	-0.22
9	132899422	132899873	ENSG00000148358	1	451,	15.2	-10.9	-1.03
9	132995324	132995865	ENSG00000107130	1	541,	13.5	-1.77	-0.595
9	133759356	133761777	ENSG00000097007	1	2421,	17.7	-1.34	-0.236
9	134371146	134371717	ENSG00000130723	1	571,	13.2	-1.37	-0.173
9	135545840	135553850	ENSG00000125484	2	502,487,	156	-2.58	-0.697
9	135906105	135906523	ENSG00000148308	1	418,	7.33	-1.31	-0.52
9	136333116	136334480	ENSG00000160325	3	34,125,796,	15.2	-4.54	-0.658
9	137326003	137329283	ENSG00000186350	2	50,971,	10.3	-3.95	-0.317
9	137331231	137331591	ENSG00000186350	1	360,	3.44	-1.47	-0.375
9	137332220	137332431	ENSG00000186350	1	211,	4.8	-4.29	0.69
9	139729743	139730103	ENSG00000196642	1	360,	9.52	-1.57	-1.05
9	139739314	139741797	ENSG00000232434	1	2483,	38	-2.62	-0.798
9	139958225	139959033	ENSG00000231864	2	368,141,	10.3	-1.83	-0.398
9	140083128	140083306	ENSG00000176101	1	178,	4.82	-1.39	-0.895
9	140119646	140120763	ENSG00000197191	2	39,698,	14.4	-1.42	-0.908
9	140136940	140137357	ENSG00000188229	1	417,	5.2	-5.35	-0.235
9	140172230	140174736	ENSG00000198113	2	129,1632,	105	-10.2	-0.594
9	140507332	140507392	ENSG00000197070	1	60,	1.67	-1.32	1.87
9	140507451	140507959	ENSG00000197070	1	508,	3.32	-8.1	1.11
9	4662032	4666375	ENSG00000106686	3	4,313,164,	9.07	-3.86	-1.13
9	5832787	5833117	ENSG00000099219	1	330,	9.9	-3.66	-1.06
9	19058052	19058322	ENSG00000147874	1	270,	3.25	-1.66	-0.609
9	21333128	21334355	ENSG00000198642	1	1227,	25.1	-1.33	-0.269
9	22005079	22009302	ENSG00000147883	2	1191,629,	55.2	-3.25	-0.524
9	25677284	25678293	ENSG00000198680	1	1009,	41.4	-1.4	-0.698
9	33441838	33442108	ENSG00000165272	1	270,	3.54	-2.17	0.382
9	34400414	34400891	ENSG00000164970	1	477,	9.04	-1.92	-1.05
9	34635400	34635728	ENSG00000147955	1	328,	4.79	-1.4	0.222
9	35736981	35737371	ENSG00000070610	1	390,	12.7	-4.41	-0.467
9	35744696	35748993	ENSG00000070610	2	7,651,	26.4	-2.62	-0.438
9	36236963	36246339	ENSG00000159921	2	18,312,	6.35	-1.39	-0.554
9	37440348	37441364	ENSG00000168795	1	1016,	13.1	-1.87	-0.569
9	38015463	38068684	ENSG00000255872	3	14,121,759,	14.7	-4.52	-1.02
9	38016007	38069210	ENSG00000107338	2	121,1285,	22.2	-7.07	-1
9	71869330	71869585	ENSG00000269295	1	255,	8.67	-2.51	-0.557
9	74365035	74429886	ENSG00000135048	3	266,528,16,	17.6	-2.69	-0.625
9	77563106	77567802	ENSG00000135045	2	16,701,	15.9	-1.35	-1.25
9	84303322	84304220	ENSG00000196781	1	898,	6.53	-3.3	-0.526
9	85670020	85678092	ENSG00000165105	2	578,741,	21.9	-2.47	-1.15
9	95477201	95482994	ENSG00000185963	4	544,152,1044,413,	33.7	-3.91	-0.612
9	95883770	95884396	ENSG00000131669	1	626,	11.2	-1.37	-0.264
9	97401637	97402352	ENSG00000165140	2	152,27,	4.24	-1.7	-1.1
9	100364484	100365023	ENSG00000136925	1	539,	12.2	-1.32	-0.421
9	100849599	100854220	ENSG00000106785	2	688,30,	6.72	-1.84	-0.717
9	100886548	100889030	ENSG00000106789	2	639,200,	22.4	-2.06	-0.33
9	101495317	101495378	ENSG00000165138	1	61,	1.34	-1.53	1.29
9	101546160	101558474	ENSG00000165138	5	279,89,45,696,60,	42	-2.86	-0.712
9	103109090	103109510	ENSG00000136891	1	420,	6.84	-1.7	-0.779
9	112962800	112963664	ENSG00000188959	1	864,	12.2	-3.85	-0.536
9	115449581	115449791	ENSG00000148153	1	210,	3.38	-1.3	-0.936
9	116059551	116059881	ENSG00000165188	1	330,	4.28	-1.83	-1.04
9	116059999	116060359	ENSG00000165188	1	360,	7.53	-2.1	-1.02
9	116135698	116136766	ENSG00000119431	1	1068,	17.3	-16.4	-0.607
9	123367338	123370066	ENSG00000106780	2	581,48,	9.25	-1.8	-0.949
9	123963917	123984516	ENSG00000119396	2	230,39,	5	-3.28	-0.813
9	125582299	125582959	ENSG00000136940	1	660,	4.75	-1.7	-0.482
9	130268931	130269708	ENSG00000136830	1	777,	11.2	-38.3	-0.601
9	130697377	130697975	ENSG00000136908	1	598,	6.68	-1.39	-0.295
9	130742402	130742792	ENSG00000167106	1	390,	24.6	-2.89	-1.2
9	130823598	130826021	ENSG00000171169	2	507,369,	7.54	-1.65	-0.65
9	130874888	130876920	ENSG00000234771	2	40,1280,	79.3	-5.11	-0.622
9	130941071	130948015	ENSG00000148337	4	623,109,94,190,	5.1	-5.28	0.292
9	131709181	131709570	ENSG00000175283	1	389,	8.36	-3.29	-1.49
9	131938874	131939827	ENSG00000188483	1	953,	97.6	-5.12	-0.736
9	131939915	131940540	ENSG00000188483	1	625,	89.1	-2.85	-0.677
9	135973226	135974244	ENSG00000160271	1	1018,	17.7	-2.51	-0.313
9	136129964	136130950	ENSG00000271875	1	986,	8.39	-5.18	1.07
9	138824993	138825232	ENSG00000130560	1	239,	3.98	-1.31	-0.62
9	138903169	138911141	ENSG00000148411	5	701,98,106,165,128,	42.8	-1.99	-0.519
9	139007685	139008555	ENSG00000238227	1	870,	32.8	-10.9	-0.744
9	139010340	139010731	ENSG00000238227	1	391,	4.58	-1.96	-0.946
9	139100248	139103136	ENSG00000165661	2	873,27,	22	-2.97	-0.421
9	139270846	139275270	ENSG00000165684	4	87,1757,28,79,	44.9	-8.93	-0.691
9	139300382	139301946	ENSG00000165689	2	48,549,	6.21	-3.93	-0.466
9	139329279	139333917	ENSG00000148384	2	36,858,	19.2	-5.51	-1.28
9	139336016	139338285	ENSG00000148396	2	259,11,	3.83	-1.71	-0.535
9	139368516	139370404	ENSG00000148396	1	1888,	22	-3.5	-0.317
9	139370523	139371961	ENSG00000148396	1	1438,	14.2	-9.94	-0.613
9	139390422	139393409	ENSG00000148400	2	1588,59,	32.3	-2.47	-0.489
9	139567594	139568284	ENSG00000169692	1	690,	3.53	-1.9	-0.233
9	139698497	139699214	ENSG00000228544	1	717,	7.39	-2	-0.556
9	139834886	139835394	ENSG00000159069	1	508,	3.64	-2.03	-0.397
9	139835453	139836749	ENSG00000159069	4	170,213,148,543,	8.02	-2.36	-0.254
9	139958218	139964355	ENSG00000186193	6	1021,117,108,147,113,14,	11.9	-2.41	-0.306
9	140081960	140082468	ENSG00000176248	1	508,	7.99	-1.34	-0.508
9	140094140	140094560	ENSG00000176058	1	420,	9.12	-1.95	-0.694
9	140195422	140196435	ENSG00000198435	1	1013,	20.8	-3.03	-0.481
9	140449385	140449923	ENSG00000148399	1	538,	6.05	-1.51	-0.397
10	294502	295126	ENSG00000015171	2	46,284,	2.79	-1.64	0.393
10	5772590	5777320	ENSG00000108021	2	576,54,	8.75	-1.65	-0.497
10	6157440	6157711	ENSG00000134453	1	271,	2.49	-1.49	-0.404
10	6274862	6276119	ENSG00000170525	1	1257,	14.4	-1.61	-0.388
10	11908622	11912817	ENSG00000148426	2	160,1329,	19.4	-1.8	-0.317
10	14884471	14885988	ENSG00000187522	2	369,619,	61.4	-1.4	-0.431
10	18963059	18964332	ENSG00000165997	2	5,236,	3.32	-1.51	-1.07
10	24834317	24834527	ENSG00000120549	1	210,	1.9	-1.31	0.854
10	46284347	46284768	ENSG00000172661	1	421,	16.7	-2.36	-0.913
10	52418424	52419108	ENSG00000231345	1	684,	34.7	-2.32	-1.11
10	52419196	52420028	ENSG00000231345	1	832,	17.6	-1.33	-0.755
10	63845492	63853294	ENSG00000150347	2	167,2674,	55.6	-1.51	-0.22
10	64564604	64565886	ENSG00000181915	1	1282,	62.5	-7.51	-1.07
10	70719614	70719973	ENSG00000165732	1	359,	1.63	-1.77	0.237
10	74034511	74035198	ENSG00000168209	1	687,	15.3	-15.4	-0.388
10	75530504	75530871	ENSG00000176986	2	52,159,	1.51	-1.43	0.382
10	76781784	76785140	ENSG00000156650	2	205,425,	5.02	-2.71	0.874
10	81067298	81073727	ENSG00000108175	3	30,261,1329,	32.2	-5.84	-0.31
10	82191824	82192034	ENSG00000122378	1	210,	2.26	-1.47	0.644
10	82277692	82278531	ENSG00000108219	1	839,	39.1	-4.32	-0.338
10	86273298	86274049	ENSG00000107771	1	751,	9.81	-1.35	-0.577
10	88718374	88719139	ENSG00000173267	2	201,8,	5.03	-1.63	0.149
10	89264661	89267599	ENSG00000107789	2	648,10,	20.9	-8.33	-1.5
10	89623769	89626584	ENSG00000171862	2	536,155,	21.3	-7.36	-1.24
10	90639969	90640360	ENSG00000138134	1	391,	19.9	-1.81	-1.05
10	91098688	91098989	ENSG00000119917	1	301,	5.26	-1.51	-0.573
10	91162280	91162639	ENSG00000185745	1	359,	9.13	-1.83	-0.419
10	95326511	95326870	ENSG00000186188	1	359,	3.75	-2.38	-1.33
10	97919604	97920055	ENSG00000177853	1	451,	5.61	-1.43	0.478
10	98711945	98715781	ENSG00000196233	2	8,1072,	46.6	-3.18	-0.68
10	99330008	99330577	ENSG00000165886	1	569,	16.8	-1.36	-0.511
10	99473920	99474817	ENSG00000155254	1	897,	35.3	-1.43	-0.437
10	102106880	102107892	ENSG00000099194	2	408,72,	2.67	-4.93	-0.429
10	102729274	102732715	ENSG00000095539	2	407,430,	14	-2.11	-0.378
10	102748019	102748499	ENSG00000107815	1	480,	5.17	-2.38	-0.733
10	102762334	102762783	ENSG00000107816	1	449,	2.67	-1.46	-0.294
10	102763470	102767354	ENSG00000107816	3	453,258,1113,	14.9	-12.5	-0.371
10	103825503	103827792	ENSG00000166189	1	2289,	39.7	-3.41	-0.429
10	104181636	104182893	ENSG00000107872	2	413,333,	136	-1.4	-0.449
10	105200219	105201586	ENSG00000148843	3	119,117,4,	3.31	-2.88	0.627
10	111765840	111776354	ENSG00000148700	3	69,338,162,	3.47	-3.57	-0.857
10	112266862	112270559	ENSG00000138166	2	50,782,	30.3	-2.06	0.488
10	114135965	114136175	ENSG00000197142	1	210,	3.62	-1.52	-0.364
10	114799842	114893858	ENSG00000148737	3	43,144,23,	2.41	-2.09	0.828
10	114925345	114925734	ENSG00000148737	1	389,	4.61	-2.42	-0.515
10	115489974	115490333	ENSG00000165806	1	359,	5.37	-1.6	-0.379
10	115614419	115614779	ENSG00000196865	1	360,	16.3	-2.19	-1.28
10	116037768	116049160	ENSG00000165816	6	38,133,56,108,573,464,	21.7	-3.04	-0.602
10	121410881	121411300	ENSG00000151929	1	419,	8.86	-2.24	-1.11
10	124009073	124013610	ENSG00000138162	2	106,105,	2.75	-1.52	0.622
10	127530536	127531346	ENSG00000107949	1	810,	6.72	-2.01	0.528
10	134210701	134231337	ENSG00000171813	3	154,1664,773,	50.6	-8.5	-0.426
10	135233090	135233999	ENSG00000254536	2	6,470,	6.21	-1.85	-0.616
10	135233032	135234004	ENSG00000148824	2	64,475,	5.84	-1.68	-0.568
10	3823792	3827114	ENSG00000067082	3	614,66,10,	25.6	-4.03	-0.481
10	5681988	5682762	ENSG00000196372	1	774,	34.5	-5.59	-0.653
10	11962739	11963220	ENSG00000151461	1	481,	2.79	-1.49	0.233
10	14562804	14563135	ENSG00000065809	1	331,	14.4	-1.82	-0.319
10	32150403	32197845	ENSG00000165322	2	183,746,	10.2	-7.12	-0.491
10	32344878	32345359	ENSG00000170759	1	481,	12.8	-5.8	-1.18
10	32562153	32570794	ENSG00000120616	3	56,117,8,	2.11	-1.41	1.21
10	43882228	43883332	ENSG00000169813	1	1104,	12.9	-9.27	-0.167
10	44052478	44052658	ENSG00000196793	1	180,	1.6	-1.45	0.885
10	52103283	52104031	ENSG00000198964	1	748,	23.8	-2.28	-0.795
10	74034672	74035198	ENSG00000269926	1	526,	15.4	-14.9	-0.409
10	74093962	74094501	ENSG00000148719	1	539,	6.69	-2.34	0.642
10	75289656	75290157	ENSG00000166348	2	13,257,	3.28	-1.49	-0.511
10	75567180	75571349	ENSG00000272916	3	1307,105,118,	20.3	-2.35	-0.699
10	75566932	75568606	ENSG00000166507	3	21,1346,36,	20.3	-2.18	-0.671
10	75573456	75574056	ENSG00000148660	1	600,	27.8	-2.15	-0.379
10	77158065	77161126	ENSG00000165655	2	2067,264,	109	-1.99	-0.36
10	81915433	81916168	ENSG00000122359	2	235,35,	1.79	-2.61	0.26
10	93999490	94002956	ENSG00000107864	2	628,31,	13.5	-1.68	-2.65
10	98337275	98346796	ENSG00000077147	2	24,306,	43.8	-3.97	-1.77
10	99092939	99094428	ENSG00000181274	1	1489,	24.5	-1.84	-0.332
10	101637072	101640086	ENSG00000107554	2	21,519,	4.66	-1.39	0.375
10	102746263	102746472	ENSG00000055950	1	209,	2.1	-3.23	-0.678
10	103572677	103578576	ENSG00000198408	5	3,98,52,642,14,	8.99	-4.41	-0.721
10	104403566	104403897	ENSG00000272933	1	331,	7.96	-2.53	-1.2
10	106074981	106075731	ENSG00000148841	1	750,	14.6	-1.59	-0.906
10	119043227	119044902	ENSG00000165650	1	1675,	8.91	-2.5	-0.203
10	120445274	120446184	ENSG00000151893	2	406,75,	7.62	-1.91	-0.592
10	120513950	120514521	ENSG00000151893	1	571,	16.1	-3.46	-1.2
10	120795493	120810126	ENSG00000107581	7	287,191,202,779,89,185,94,	8.18	-3.95	0.105
10	120817572	120817663	ENSG00000107581	1	91,	1.24	-1.75	0.413
10	121335068	121336128	ENSG00000151923	2	235,6,	2.69	-1.46	0.274
10	121356360	121356541	ENSG00000151923	1	181,	18.1	-2.13	-1.48
10	124753405	124754064	ENSG00000095574	1	659,	18.8	-3.98	-0.709
10	126370186	126384769	ENSG00000258539	2	762,43,	32.2	-1.67	-0.794
10	126355986	126384758	ENSG00000189319	3	3,773,32,	32.4	-1.74	-0.814
10	127569265	127569625	ENSG00000089876	1	360,	3.25	-2.05	-0.723
10	129896332	129899924	ENSG00000148773	2	1187,403,	6.27	-11.5	0.54
10	129901160	129901251	ENSG00000148773	1	91,	1.17	-2.4	0.816
10	129901520	129901731	ENSG00000148773	1	211,	2.46	-8.7	0.944
10	129901910	129902481	ENSG00000148773	1	571,	4.54	-13.8	0.792
10	129902570	129904040	ENSG00000148773	1	1470,	3.66	-18.6	0.573
10	129904279	129905000	ENSG00000148773	1	721,	7.97	-4.71	0.463
10	129905089	129907609	ENSG00000148773	1	2520,	6.67	-12.4	0.45
10	129911742	129913907	ENSG00000148773	2	124,716,	5.49	-1.38	0.416
10	134021144	134021532	ENSG00000165752	1	388,	15.9	-2.61	-1.34
10	134143954	134145083	ENSG00000165752	2	35,144,	2.52	-2.32	-1.48
11	214243	214813	ENSG00000177963	1	570,	5.4	-1.71	-0.31
11	289692	290395	ENSG00000142102	2	383,6,	2.6	-3.04	-0.409
11	294642	295689	ENSG00000142102	1	1047,	12.4	-3.15	-0.24
11	394172	394444	ENSG00000184363	2	11,228,	4.25	-1.43	-0.622
11	554022	554470	ENSG00000161328	1	448,	9.9	-1.99	-0.897
11	562155	563191	ENSG00000099849	2	621,3,	7.57	-17.8	-0.673
11	563457	564021	ENSG00000099849	1	564,	13.6	-13.2	-0.517
11	607144	612073	ENSG00000070047	5	2576,152,261,129,440,	27.4	-2.21	-0.168
11	724752	726214	ENSG00000177106	3	77,120,134,	2.3	-9	0.496
11	695457	698959	ENSG00000177042	2	389,91,	14	-1.82	-0.82
11	862390	862690	ENSG00000214063	1	300,	14.7	-1.64	1.25
11	1593975	1619577	ENSG00000233930	4	323,217,215,1100,	106	-2.1	-0.652
11	1782590	1782946	ENSG00000235027	1	356,	3.07	-1.3	-0.373
11	2423513	2425106	ENSG00000184281	2	167,1266,	5.67	-2.92	-0.308
11	6412690	6413260	ENSG00000166311	1	570,	41.9	-1.84	-1.78
11	9466798	9466979	ENSG00000205339	1	181,	2.65	-2.48	0.353
11	9595227	9596275	ENSG00000166483	2	829,42,	36.2	-2.11	-0.908
11	12280037	12281709	ENSG00000133816	2	66,474,	15.9	-4.39	-0.65
11	12963960	12964201	ENSG00000187079	1	241,	2.4	-1.58	-0.419
11	13031633	13032647	ENSG00000189431	1	1014,	77	-3.79	-0.699
11	14665268	14665839	ENSG00000152270	1	571,	32.6	-1.93	-1.16
11	14665898	14666229	ENSG00000152270	1	331,	9.62	-1.39	-1.78
11	32949629	32953698	ENSG00000060749	2	40,410,	10.6	-1.33	-0.626
11	34680263	34680695	ENSG00000135373	2	12,317,	8.19	-3.47	-0.25
11	35250685	35251015	ENSG00000026508	1	330,	3.06	-2.96	0.241
11	35641235	35642253	ENSG00000179431	2	374,330,	52.1	-1.92	-1.09
11	35684412	35685281	ENSG00000166326	1	869,	8.06	-2.65	0.233
11	35747532	35747682	ENSG00000166326	1	150,	2.41	-7.58	-1.51
11	36476989	36484453	ENSG00000135362	2	7,562,	21.3	-2.57	-0.437
11	45825711	45826846	ENSG00000181830	1	1135,	36.5	-1.75	-0.756
11	46342403	46342703	ENSG00000157613	1	300,	4.88	-10.5	0.611
11	46401032	46402074	ENSG00000149091	2	86,694,	29.2	-6.75	-0.596
11	46693999	46694180	ENSG00000175224	1	181,	1.58	-4.57	-0.793
11	47296288	47296648	ENSG00000110514	1	360,	3.65	-1.82	-0.547
11	47587155	47587534	ENSG00000213619	2	193,77,	6.69	-3.38	-0.875
11	47587160	47587458	ENSG00000110536	1	298,	5.73	-2.5	-0.834
11	57426964	57427351	ENSG00000172409	1	387,	3.08	-1.7	-0.654
11	57428745	57429191	ENSG00000172409	1	446,	10.7	-2.2	-0.652
11	57466262	57466803	ENSG00000156599	1	541,	3.6	-2.25	-0.268
11	57467488	57467849	ENSG00000156599	1	361,	7.49	-1.63	-0.307
11	57563083	57569269	ENSG00000198561	3	118,536,65,	10.4	-44.1	-0.609
11	57569418	57569659	ENSG00000198561	1	241,	3.49	-16.5	-0.78
11	57584143	57584563	ENSG00000198561	1	420,	3.65	-16	0.407
11	58346643	58352357	ENSG00000186660	2	452,29,	46.9	-2.52	-0.747
11	58384765	58385396	ENSG00000186660	1	631,	34.4	-7.42	-0.434
11	58346644	58352355	ENSG00000255073	2	451,27,	42.5	-2.9	-0.805
11	58384788	58391724	ENSG00000255073	3	253,126,218,	24.8	-2.62	-0.394
11	58894314	58894883	ENSG00000189057	1	569,	8.4	-3.95	0.99
11	58972201	58972591	ENSG00000110042	1	390,	15.7	-4	-0.43
11	58973068	58973219	ENSG00000110042	1	151,	1.94	-2.03	-0.627
11	61276480	61278004	ENSG00000204950	1	1524,	38.3	-4.04	-0.758
11	61553285	61554373	ENSG00000124920	2	61,839,	8.38	-3.95	-0.236
11	61729780	61730920	ENSG00000167995	1	1140,	22.4	-1.93	-1.24
11	62438974	62440020	ENSG00000204922	2	363,596,	37.2	-7.89	-0.494
11	62553816	62554814	ENSG00000162227	2	44,826,	49.5	-2.28	-0.562
11	62655932	62656352	ENSG00000168003	1	420,	3.01	-2.96	-0.26
11	63670125	63670762	ENSG00000072518	2	129,230,	2.12	-1.45	0.382
11	63870659	63885389	ENSG00000126500	2	994,1699,	56.3	-3.84	-1.32
11	63885537	63886256	ENSG00000126500	1	719,	7.01	-2.01	-1.6
11	63971626	63971776	ENSG00000168439	1	150,	1.25	-4.24	0.473
11	63993799	63994187	ENSG00000149761	1	388,	1.84	-3.81	-0.921
11	63994364	63994722	ENSG00000149761	1	358,	5.15	-1.57	-0.483
11	64083284	64083645	ENSG00000173153	1	361,	6.56	-1.98	-0.467
11	64692385	64695208	ENSG00000068971	4	115,463,197,3,	15.8	-1.95	-0.694
11	64875847	64876178	ENSG00000149823	1	331,	3.2	-2.39	-0.724
11	64878852	64879212	ENSG00000149823	1	360,	2.12	-3.74	-0.562
11	65088016	65089900	ENSG00000149798	1	1884,	28.1	-2.46	-0.218
11	65172374	65180309	ENSG00000126391	2	165,1597,	19.7	-8.66	-0.436
11	65191104	65191580	ENSG00000245532	1	476,	3.04	-1.36	0.127
11	65340843	65341383	ENSG00000173465	1	540,	3.67	-2.21	-0.291
11	65340865	65341342	ENSG00000176973	1	477,	3.65	-1.73	-0.254
11	65383273	65383634	ENSG00000197136	1	361,	10.4	-1.39	-0.949
11	65385170	65387810	ENSG00000197136	5	7,1128,124,179,1,	88.6	-4.29	-0.518
11	65408308	65409958	ENSG00000213445	3	763,260,25,	27.5	-2.22	-0.762
11	65554492	65557715	ENSG00000172818	2	452,116,	12.5	-1.54	-0.701
11	65561576	65563258	ENSG00000172818	3	143,190,742,	14.6	-4.13	-0.52
11	65658138	65659105	ENSG00000175602	1	967,	134	-9.23	-0.694
11	65732838	65733647	ENSG00000175467	4	80,78,100,101,	1.72	-2.14	0.426
11	65746098	65746410	ENSG00000175467	2	62,147,	2.3	-2.32	0.695
11	66029334	66029755	ENSG00000174996	2	109,162,	1.51	-1.56	0.719
11	66044393	66044484	ENSG00000174903	1	91,	1.46	-4.26	-0.636
11	66407278	66407906	ENSG00000173933	1	628,	11.7	-1.5	0.179
11	66408651	66411416	ENSG00000173933	2	12,496,	12	-5.3	-0.447
11	66407302	66411408	ENSG00000248643	2	292,488,	10.1	-2.42	-0.183
11	66612878	66613089	ENSG00000173653	1	211,	10.1	-1.91	-1.91
11	66624727	66627321	ENSG00000173621	3	40,1592,214,	83.5	-12.7	-0.629
11	66886769	66887070	ENSG00000173120	1	301,	3.99	-1.49	-1.62
11	66995608	66999431	ENSG00000173120	2	26,395,	15.3	-1.48	-0.435
11	67795455	67795845	ENSG00000006534	1	390,	8.14	-3.05	-0.417
11	68080256	68131231	ENSG00000162337	4	17,397,198,17,	11.1	-6.68	-0.422
11	69061604	69061903	ENSG00000172927	1	299,	4.09	-1.58	-0.369
11	69933874	69950138	ENSG00000131620	3	316,99,34,	6.83	-7.61	-0.62
11	70049802	70053229	ENSG00000168040	2	49,991,	14.5	-3.41	-0.257
11	70281581	70281821	ENSG00000085733	1	240,	5.21	-3.45	0.284
11	71714373	71714672	ENSG00000137496	1	299,	1.72	-1.77	0.299
11	71725366	71727393	ENSG00000251143	1	2027,	2.74	-2.79	0.147
11	73019333	73054098	ENSG00000110237	2	3542,58,	51.4	-31.8	-0.801
11	73076849	73079296	ENSG00000110237	2	143,668,	30.3	-3.3	-0.367
11	73372667	73372937	ENSG00000021300	1	270,	1.96	-4.43	0.593
11	74716517	74718107	ENSG00000162139	1	1590,	81.1	-1.72	-0.423
11	75277472	75277953	ENSG00000149257	1	481,	5.42	-3.66	-0.621
11	76506683	76508061	ENSG00000182704	1	1378,	22.5	-19.1	-0.519
11	82783137	82783509	ENSG00000246067	2	86,125,	4.01	-1.44	1.05
11	82783718	82783988	ENSG00000246067	1	270,	2.39	-7.4	1.67
11	82868179	82872413	ENSG00000165494	2	494,45,	9.77	-4.42	-0.546
11	93517811	93521172	ENSG00000042429	3	118,27,6,	1.81	-1.52	-1.03
11	94231254	94231733	ENSG00000168876	1	479,	14.5	-2.66	-0.672
11	94277005	94300720	ENSG00000134627	3	150,533,247,	16.4	-3.61	-0.801
11	94277914	94279112	ENSG00000196371	1	1198,	49.9	-9.5	-0.886
11	94800174	94800683	ENSG00000180771	1	509,	4.14	-2.04	-0.699
11	94801072	94801402	ENSG00000180771	1	330,	9.27	-4.95	-0.653
11	94800390	94800689	ENSG00000271885	1	299,	3.8	-1.46	-1.09
11	94801075	94801404	ENSG00000271885	1	329,	8.9	-5.12	-0.664
11	94862525	94862794	ENSG00000149218	1	269,	8.23	-1.83	-0.655
11	102098256	102100827	ENSG00000137693	2	56,395,	5.79	-2.18	-0.329
11	117034837	117038526	ENSG00000168092	2	1,390,	14.7	-2.79	-0.462
11	118344298	118347568	ENSG00000118058	2	732,49,	8.72	-2.76	-0.633
11	118373136	118373797	ENSG00000118058	1	661,	5.8	-1.72	-0.405
11	118396009	118396339	ENSG00000118058	1	330,	3.78	-1.32	-0.431
11	118498005	118503095	ENSG00000019144	5	1361,105,273,141,220,	28.3	-12.6	-0.354
11	118527420	118527691	ENSG00000019144	1	271,	4.11	-1.98	0.37
11	119170238	119170478	ENSG00000110395	1	240,	2.54	-1.31	-0.762
11	120207786	120256135	ENSG00000196914	2	198,133,	23.6	-4.81	-0.739
11	121178056	121178266	ENSG00000109929	1	210,	1.81	-2.22	0.605
11	124615590	124616601	ENSG00000154146	3	35,21,302,	2.39	-2.02	0.989
11	126163650	126164608	ENSG00000150455	1	958,	48.1	-1.68	-0.521
11	130029636	130029877	ENSG00000149418	1	241,	6.77	-3.82	-0.617
11	130079377	130080271	ENSG00000149418	2	96,715,	25.5	-1.3	-0.0936
11	134115415	134115774	ENSG00000151502	1	359,	5.48	-1.64	-0.503
11	417932	418263	ENSG00000185101	1	331,	9.5	-7.22	-0.735
11	420297	420538	ENSG00000185101	1	241,	1.87	-3.71	-0.819
11	501151	501991	ENSG00000023191	1	840,	12.8	-2.03	1.2
11	555705	556973	ENSG00000185522	5	225,120,229,97,139,	12.1	-3.99	-0.957
11	557031	557597	ENSG00000185522	3	66,89,26,	2.38	-1.8	-1.29
11	617160	617969	ENSG00000099834	2	610,16,	29	-1.55	-0.539
11	644232	646444	ENSG00000177030	2	422,118,	19.5	-2.97	-0.497
11	799178	799568	ENSG00000177595	1	390,	4.39	-2.09	-0.735
11	868386	869616	ENSG00000177830	1	1230,	34.3	-1.87	-0.497
11	1298083	1304561	ENSG00000078902	2	400,49,	9.49	-2.66	-0.371
11	1491014	1491701	ENSG00000182208	1	687,	40	-3.2	-0.339
11	1577670	1579029	ENSG00000184545	2	1134,6,	23	-2.39	-0.673
11	1769015	1769166	ENSG00000250644	1	151,	1.85	-1.43	1.04
11	2152617	2153427	ENSG00000167244	1	810,	19.9	-5.89	0.608
11	2906605	2907022	ENSG00000129757	1	417,	7.99	-1.38	-1.15
11	2949860	2950685	ENSG00000181649	2	37,560,	11.5	-7.8	-0.322
11	3848919	3851835	ENSG00000177105	2	517,78,	9.08	-1.34	-0.265
11	6238578	6239208	ENSG00000051009	1	630,	22.4	-5.98	-0.689
11	6245105	6245316	ENSG00000051009	1	211,	3.48	-4.12	-1.59
11	6469842	6470352	ENSG00000110171	1	510,	9.84	-1.74	-0.829
11	10830327	10830567	ENSG00000110321	1	240,	26	-1.33	-0.552
11	14912492	14913768	ENSG00000186104	2	716,242,	24.2	-2.48	-0.974
11	16838407	16848129	ENSG00000166689	2	555,463,	65.2	-1.72	-0.267
11	17190384	17190595	ENSG00000011405	1	211,	7.11	-2.25	-0.878
11	17190834	17191314	ENSG00000011405	1	480,	8.73	-2.01	-0.526
11	17531164	17532000	ENSG00000006611	2	221,49,	3.8	-1.34	-0.739
11	18636305	18636575	ENSG00000179119	1	270,	2.69	-1.87	-1.16
11	22646194	22647119	ENSG00000183161	1	925,	8.84	-2.88	-0.554
11	27384578	27384758	ENSG00000109881	1	180,	5.73	-2.06	-1.86
11	27389301	27389810	ENSG00000205213	1	509,	9.14	-1.36	-0.323
11	27493872	27494322	ENSG00000205213	1	450,	17	-2.32	-0.804
11	33731388	33732938	ENSG00000085063	2	501,9,	4.62	-6.18	-0.314
11	34378715	34379555	ENSG00000166016	1	840,	36.5	-2.79	-0.975
11	44955838	44956019	ENSG00000175274	1	181,	1.69	-7.65	0.646
11	46529858	46564880	ENSG00000110497	4	62,87,25,1386,	12.4	-2.67	-0.508
11	46765467	46765767	ENSG00000175216	1	300,	3.87	-1.74	0.285
11	57078912	57085311	ENSG00000149115	3	31,1356,20,	11.2	-13.3	-0.458
11	61170509	61170870	ENSG00000149532	1	361,	6.82	-1.58	0.274
11	61734833	61735132	ENSG00000167996	1	299,	8.66	-197	-0.637
11	62288056	62288357	ENSG00000124942	1	301,	2.14	-3.33	0.323
11	62291894	62292075	ENSG00000124942	1	181,	1.66	-1.85	0.398
11	62300861	62302539	ENSG00000124942	2	685,65,	30.9	-7.55	-0.473
11	62368717	62369312	ENSG00000149480	2	30,418,	23.5	-2.11	-0.615
11	62438980	62439727	ENSG00000162194	2	261,129,	8.06	-1.57	-0.478
11	62445253	62445523	ENSG00000162191	1	270,	1.99	-4.93	0.374
11	62491797	62494856	ENSG00000234857	2	101,766,	41	-5.42	-0.363
11	62491461	62494821	ENSG00000214753	3	1,136,731,	44.3	-5.56	-0.361
11	63530145	63533755	ENSG00000188070	4	1359,561,387,477,	39.5	-23.8	-1.15
11	64533152	64533451	ENSG00000168066	1	299,	2.86	-1.68	-0.453
11	64556618	64556949	ENSG00000168067	1	331,	1.93	-1.76	-0.663
11	64591247	64591458	ENSG00000171219	1	211,	3.19	-4.19	1.29
11	64621146	64622254	ENSG00000110047	1	1108,	20.9	-5.77	-0.422
11	64662096	64662836	ENSG00000110046	2	585,75,	22.5	-1.36	-0.348
11	64878852	64879167	ENSG00000254501	1	315,	2.05	-4.16	-0.579
11	65365225	65367158	ENSG00000173327	2	874,294,	13.6	-4.18	-0.358
11	65380578	65381866	ENSG00000173327	1	1288,	24.2	-3.46	-0.386
11	65486420	65487136	ENSG00000172922	1	716,	9.3	-1.86	-0.32
11	65544917	65547427	ENSG00000254470	1	2510,	58.6	-4.83	-0.625
11	65545091	65547316	ENSG00000175827	6	590,6,180,6,33,1402,	59.2	-3.35	-0.572
11	65684278	65685800	ENSG00000175573	1	1522,	18.5	-4.47	-0.474
11	66044396	66044485	ENSG00000254452	1	89,	1.4	-4.36	-0.642
11	66432945	66433400	ENSG00000173914	2	186,24,	2.88	-1.45	0.91
11	66433965	66443051	ENSG00000173914	4	1,677,48,21,	14.1	-1.37	-0.4
11	66461276	66463827	ENSG00000173898	3	56,225,80,	2.24	-1.39	0.721
11	66625357	66627929	ENSG00000173599	3	383,21,196,	44.8	-4.4	-0.636
11	67118426	67119354	ENSG00000175482	1	928,	14.6	-1.74	-0.298
11	67119042	67119339	ENSG00000256514	1	297,	6.22	-1.63	-0.31
11	67559387	67560670	ENSG00000160172	1	1283,	10.5	-2	-0.618
11	67758723	67759292	ENSG00000110057	1	569,	29.9	-8.53	-0.839
11	67821219	67821459	ENSG00000110721	1	240,	3.04	-2.6	0.432
11	69513894	69514193	ENSG00000162344	1	299,	7.07	-5.93	-0.624
11	70052396	70053288	ENSG00000254721	2	679,124,	15.3	-2.8	-0.271
11	71714388	71714947	ENSG00000137497	2	196,15,	1.74	-1.47	0.273
11	71723434	71725743	ENSG00000137497	2	54,1803,	15.5	-6.93	-0.23
11	71725832	71727537	ENSG00000137497	2	1474,84,	2.76	-2.23	0.144
11	72437782	72438172	ENSG00000186635	1	390,	3.68	-1.83	-0.589
11	72465773	72466163	ENSG00000214530	1	390,	14.4	-5.25	-0.214
11	72491969	72492329	ENSG00000214530	1	360,	3.51	-17.8	-0.781
11	73019317	73020406	ENSG00000257038	2	292,690,	25.9	-3.24	-1.15
11	73584040	73584580	ENSG00000181924	1	540,	11.5	-2.87	-0.247
11	74167947	74168606	ENSG00000175538	1	659,	19	-3.66	-0.432
11	74976211	74979969	ENSG00000137486	3	1107,52,37,	69.5	-1.46	-0.313
11	75897635	75902671	ENSG00000085741	2	648,64,	22	-2.19	-0.621
11	77377815	77378506	ENSG00000048649	1	691,	37	-2.67	-0.34
11	82783704	82808209	ENSG00000255503	3	34,79,33,	1.64	-4.01	1.8
11	85374664	85376009	ENSG00000137504	1	1345,	39.6	-57.9	-0.914
11	85435143	85435714	ENSG00000137501	1	571,	12.3	-1.37	-0.876
11	85779701	85780329	ENSG00000073921	2	438,42,	19.3	-3.1	-0.769
11	88027089	88027419	ENSG00000109861	1	330,	6.57	-3.69	-0.381
11	94278495	94412575	ENSG00000255929	4	517,135,147,24,	10	-5.86	-0.828
11	102323079	102323746	ENSG00000152558	2	18,492,	11.9	-2.93	-0.761
11	108384573	108389011	ENSG00000110723	2	1029,50,	18.9	-3.13	-0.944
11	117167611	117186975	ENSG00000186318	3	66,49,725,	27.2	-1.9	-1.39
11	118769110	118773989	ENSG00000186174	5	1107,282,2290,85,45,	19.2	-2.44	-0.13
11	118964588	118965920	ENSG00000188486	2	383,751,	22.9	-5.56	-0.3
11	119206958	119207959	ENSG00000245385	2	245,202,	5.42	-2.41	-0.531
11	128842347	128843455	ENSG00000134909	1	1108,	10.3	-1.84	-0.239
11	128844053	128844652	ENSG00000134909	1	599,	2.21	-1.31	-0.373
11	128893844	128894085	ENSG00000134909	1	241,	11.5	-1.76	-1.47
11	130784185	130784755	ENSG00000120451	1	570,	25.6	-1.44	-0.439
12	752231	753400	ENSG00000177406	2	652,276,	16.7	-2.33	-0.985
12	862238	922936	ENSG00000060237	2	1252,129,	96.8	-9.75	-0.913
12	1601263	1601863	ENSG00000082805	1	600,	8.95	-1.53	-0.713
12	3149539	3149839	ENSG00000197905	1	300,	73.1	-1.61	0.786
12	6484210	6484659	ENSG00000111321	1	449,	11.3	-1.39	0.42
12	6874799	6879138	ENSG00000159335	5	5,376,125,72,129,	4.14	-2.14	0.33
12	7046217	7046697	ENSG00000111676	1	480,	4.7	-2.67	-0.361
12	12870770	12871849	ENSG00000111276	2	478,91,	10.5	-2.06	-0.287
12	13044284	13061961	ENSG00000013588	3	314,69,785,	27.2	-14.4	-0.501
12	13070720	13070871	ENSG00000013588	1	151,	2.4	-3.81	0.775
12	14649189	14651009	ENSG00000171681	2	88,422,	6.69	-3.48	-0.932
12	14927269	14928224	ENSG00000246705	1	955,	9.85	-1.47	-0.201
12	19592615	19615476	ENSG00000139154	3	689,147,33,	71.9	-2.18	-0.837
12	26377309	26383910	ENSG00000123096	2	3,267,	5.77	-1.34	-1.35
12	27933221	27940610	ENSG00000087448	2	914,43,	18.8	-4.62	-1.22
12	27950652	27951281	ENSG00000087448	1	629,	18.5	-2.72	-0.877
12	32123269	32134749	ENSG00000174718	2	21,938,	17.4	-1.6	-0.414
12	32260818	32261179	ENSG00000151746	1	361,	5.92	-2.06	-1.26
12	49222035	49222425	ENSG00000167535	1	390,	3.94	-2.58	0.526
12	50358895	50359464	ENSG00000161798	1	569,	3.79	-1.73	-0.289
12	52387807	52388497	ENSG00000135503	1	690,	23.9	-1.75	-0.577
12	52388855	52389095	ENSG00000135503	1	240,	4.3	-1.51	1.36
12	52448112	52448802	ENSG00000123358	1	690,	11.1	-3.53	-0.927
12	52470739	52471158	ENSG00000123395	1	419,	5.81	-1.65	-0.295
12	53775900	53777368	ENSG00000185591	1	1468,	25.9	-4.88	-0.269
12	56223588	56224711	ENSG00000182796	2	21,968,	48.2	-1.69	-0.626
12	56397906	56399136	ENSG00000139531	1	1230,	30.2	-2.81	-0.347
12	56428410	56429160	ENSG00000123411	1	750,	41.7	-1.31	-0.716
12	56507481	56507691	ENSG00000170515	1	210,	3.95	-1.59	0.465
12	56510986	56511580	ENSG00000229117	2	9,315,	2.35	-17	-0.224
12	56514301	56515979	ENSG00000135482	1	1678,	26.2	-1.76	-0.524
12	57486932	57488931	ENSG00000166886	3	46,192,537,	14.5	-2.76	-0.441
12	57865567	57865807	ENSG00000111087	1	240,	6.01	-2.32	-1.85
12	58111964	58112954	ENSG00000135506	2	240,179,	2.06	-5.53	0.391
12	58114267	58114922	ENSG00000135506	2	34,356,	2.56	-13.1	-0.615
12	58148880	58149299	ENSG00000139266	1	419,	9.5	-1.95	-1.27
12	58190143	58190563	ENSG00000123297	1	420,	17.6	-1.38	-0.294
12	62860626	62861076	ENSG00000061987	1	450,	19.2	-4.38	-2.33
12	65563380	65609815	ENSG00000174106	3	1518,38,59,	55.8	-5.15	-0.643
12	68042543	68045404	ENSG00000127334	3	419,264,156,	19.3	-1.6	-0.609
12	68050890	68052628	ENSG00000127334	1	1738,	47.5	-3	-0.271
12	69652489	69652789	ENSG00000111605	1	300,	2.14	-2.7	-0.444
12	72056788	72057687	ENSG00000173451	1	899,	72.9	-3.78	-1
12	72148683	72148953	ENSG00000080371	1	270,	18.4	-2.04	-2.36
12	74931580	74932387	ENSG00000253719	1	807,	29.4	-4.98	-0.384
12	74932535	74933462	ENSG00000253719	1	927,	8.4	-7.68	-0.425
12	76424273	76425158	ENSG00000257453	2	101,468,	7.24	-2.03	-0.322
12	83250791	83289627	ENSG00000179104	2	568,31,	8.56	-1.9	-0.64
12	83289716	83290196	ENSG00000179104	1	480,	32	-14.2	-1.46
12	100661247	100676728	ENSG00000136021	2	323,8,	4.84	-1.9	-1.29
12	104742231	104742532	ENSG00000198431	1	301,	2.33	-13.2	-0.764
12	110355014	110355165	ENSG00000139437	1	151,	2.07	-1.4	1.03
12	110719400	110720536	ENSG00000174437	3	323,18,19,	6.15	-3.82	-0.717
12	111885563	111886287	ENSG00000111252	2	68,501,	43.5	-1.89	-0.88
12	113379377	113380065	ENSG00000111331	1	688,	12.1	-5.31	-0.919
12	113731959	113734531	ENSG00000186815	2	74,767,	7.28	-2.34	0.432
12	118814454	118814635	ENSG00000111707	1	181,	1.73	-4.93	-1.65
12	119632711	119632913	ENSG00000213144	1	202,	2.1	-3.08	0.922
12	120510444	120512337	ENSG00000135127	2	89,91,	2.1	-2.82	1.33
12	120527811	120527962	ENSG00000135127	1	151,	1.69	-1.55	1.13
12	120935877	120936206	ENSG00000088986	1	329,	5.03	-1.36	0.118
12	120972489	120972669	ENSG00000022840	1	180,	1.82	-3.35	-0.79
12	121124731	121131851	ENSG00000110917	2	603,55,	12.5	-3.44	-0.709
12	122079272	122079869	ENSG00000182500	1	597,	17.2	-2.82	-0.661
12	122216832	122217522	ENSG00000188735	1	690,	18.4	-1.56	-0.295
12	122243110	122252240	ENSG00000139718	5	12,271,113,1233,229,	48.5	-3.08	-0.539
12	122252688	122265470	ENSG00000139718	8	148,262,335,106,492,1260,167,46,	41.5	-2.87	-0.383
12	122497520	122498480	ENSG00000110987	1	960,	17.6	-2.04	-0.634
12	123466414	123467125	ENSG00000256028	3	12,118,110,	1.6	-10.3	0.476
12	123466397	123466769	ENSG00000182196	2	29,270,	1.93	-11.1	0.489
12	124104261	124105039	ENSG00000111364	2	10,529,	5.57	-1.33	0.324
12	132195655	132196255	ENSG00000061936	1	600,	8.96	-3.47	-1.04
12	133147894	133148530	ENSG00000112787	2	216,84,	2.59	-1.35	0.515
12	133159708	133159829	ENSG00000112787	1	121,	1.74	-2.3	-1.27
12	394501	394801	ENSG00000073614	1	300,	3.23	-1.72	-0.879
12	498290	498620	ENSG00000073614	1	330,	9.72	-1.32	-1.15
12	1611976	1615380	ENSG00000249628	2	660,56,	23.8	-1.37	-1.5
12	6981327	6982382	ENSG00000111671	2	834,4,	36.3	-5.08	-0.72
12	7079600	7079899	ENSG00000215021	1	299,	2.5	-4.04	-0.682
12	7248663	7252592	ENSG00000139178	5	1096,32,117,122,96,	27.4	-2.78	-0.298
12	10999673	11001060	ENSG00000111215	2	293,97,	3.71	-2.52	0.864
12	12482884	12483631	ENSG00000111261	1	747,	7.62	-1.41	-0.243
12	12629755	12633160	ENSG00000111266	2	1194,4,	28.1	-3.78	-0.455
12	26275141	26276069	ENSG00000123095	1	928,	67.4	-7.74	-0.547
12	26277107	26278060	ENSG00000123095	3	5,64,410,	6.42	-2.32	0.338
12	27933439	27934000	ENSG00000256747	1	561,	69.8	-1.58	-1.19
12	32908178	32908298	ENSG00000139131	1	120,	2.04	-1.99	-2.02
12	33030803	33031461	ENSG00000057294	1	658,	11.7	-2.8	-0.62
12	46120607	46121499	ENSG00000273015	1	892,	33.2	-5.61	-1.04
12	46661374	46662858	ENSG00000111371	2	110,550,	16.7	-1.68	-0.889
12	47471377	47472247	ENSG00000139211	1	870,	6.71	-6.71	-0.459
12	47472395	47473524	ENSG00000139211	3	453,107,280,	13	-4.71	-0.474
12	48736627	48737345	ENSG00000167528	1	718,	14.3	-4.56	-1.14
12	49176487	49176847	ENSG00000174233	1	360,	4.61	-2.18	-0.977
12	49223636	49224176	ENSG00000174243	1	540,	16.4	-1.34	-0.293
12	49415095	49415606	ENSG00000167548	1	511,	5.72	-2.03	-0.376
12	49426144	49427704	ENSG00000167548	1	1560,	11.3	-1.33	-0.323
12	49434162	49434582	ENSG00000167548	1	420,	3.05	-2.13	-0.848
12	49442543	49444571	ENSG00000167548	3	9,114,1107,	14.9	-3.92	-0.64
12	49444875	49446195	ENSG00000167548	1	1320,	48.5	-6.78	-0.741
12	50571156	50571307	ENSG00000050405	1	151,	1.3	-2.33	0.293
12	51457140	51461458	ENSG00000110925	2	1312,3,	17.6	-2.91	-0.594
12	52470683	52471154	ENSG00000257663	1	471,	5.78	-1.61	-0.293
12	52585633	52585784	ENSG00000167767	1	151,	4.11	-1.48	-2
12	53298657	53300339	ENSG00000170421	2	206,35,	5.06	-27.6	-0.454
12	54105651	54106252	ENSG00000012822	1	601,	4.18	-3.04	0.353
12	54539451	54539931	ENSG00000260470	1	480,	7.66	-1.82	0.762
12	56221411	56222975	ENSG00000135392	2	1087,51,	26	-5	-0.443
12	56223961	56224608	ENSG00000135392	2	381,129,	43.9	-1.71	-0.847
12	56563407	56565082	ENSG00000139613	4	72,136,65,28,	1.58	-7.22	0.736
12	56600105	56600554	ENSG00000181852	1	449,	14.6	-4.43	-0.478
12	56720406	56720617	ENSG00000135473	1	211,	2.56	-2.09	-1.1
12	56999578	57003674	ENSG00000076108	4	269,166,101,155,	2.02	-5.09	0.463
12	57081710	57082040	ENSG00000110958	1	330,	3.54	-1.82	-0.418
12	57490147	57490447	ENSG00000166888	1	300,	7.64	-1.77	-0.264
12	57500012	57500350	ENSG00000166888	2	110,40,	1.4	-1.56	-0.562
12	58216818	58217507	ENSG00000175215	1	689,	19.4	-4.72	-0.33
12	58240252	58240522	ENSG00000175215	1	270,	5.42	-1.5	-0.732
12	64587566	64588255	ENSG00000174206	1	689,	6.63	-1.43	-0.988
12	72054199	72057685	ENSG00000133858	2	8,921,	72.9	-3.6	-0.981
12	76423665	76426332	ENSG00000139289	2	207,2043,	19.4	-2.13	-0.194
12	96131861	96183652	ENSG00000074527	4	61,100,530,89,	33.7	-1.49	-0.579
12	106632727	106633593	ENSG00000136026	1	866,	21.2	-8.48	-0.6
12	108145286	108145884	ENSG00000110851	1	598,	16.8	-1.96	-0.592
12	109889248	109894003	ENSG00000110906	2	370,81,	13.3	-2.74	-0.521
12	110813810	110813930	ENSG00000196510	1	120,	1.7	-1.39	0.626
12	111800208	111800774	ENSG00000198324	1	566,	14.6	-2.02	-1.06
12	111891545	111891726	ENSG00000204842	1	181,	2.18	-2.21	1.15
12	115109463	115114148	ENSG00000135111	3	644,671,31,	23.4	-1.51	-0.425
12	117155167	117155673	ENSG00000111412	1	506,	19.1	-2.18	-0.553
12	117583539	117584018	ENSG00000135108	1	479,	8.14	-2.37	-0.597
12	118599789	118610458	ENSG00000135090	2	43,197,	4.59	-2.15	1.09
12	120534596	120536629	ENSG00000111737	2	581,15,	12.5	-3.56	-0.414
12	120649805	120650225	ENSG00000089159	1	420,	4.75	-3.23	-0.42
12	120884008	120884215	ENSG00000170855	1	207,	4.33	-1.41	-1.6
12	122216832	122217523	ENSG00000139725	1	691,	18.4	-1.57	-0.296
12	123213564	123214253	ENSG00000196917	1	689,	15.7	-4.43	-0.36
12	123214402	123215390	ENSG00000196917	1	988,	25.1	-5.59	-0.502
12	123349941	123350420	ENSG00000139722	1	479,	6.63	-2.83	-0.507
12	124820068	124820309	ENSG00000196498	1	241,	2.55	-1.45	0.433
12	125262839	125263020	ENSG00000073060	1	181,	1.78	-3.48	-0.889
13	20220919	20224159	ENSG00000196199	3	512,100,17,	5.46	-2.97	0.286
13	24796967	24858289	ENSG00000273167	3	1753,145,17,	35.3	-5.56	-0.554
13	24868933	24890286	ENSG00000273167	4	73,373,75,167,	28.9	-1.85	-0.414
13	24734947	24798869	ENSG00000182957	2	124,1913,	35.5	-5.23	-0.551
13	24868930	24877320	ENSG00000182957	4	76,373,75,585,	28.9	-2.66	-0.37
13	28239870	28240230	ENSG00000186184	1	360,	2.16	-1.3	0.177
13	28866537	28866897	ENSG00000152520	1	360,	10.9	-2.1	-0.417
13	31205056	31205593	ENSG00000132952	1	537,	8.76	-1.62	-0.427
13	32520166	32524443	ENSG00000229715	2	152,148,	3.21	-1.87	-0.95
13	32868694	32869985	ENSG00000073910	2	13,647,	10.5	-2.09	-0.342
13	33344338	33344608	ENSG00000083642	1	270,	2.64	-2.47	0.488
13	39454434	39455275	ENSG00000150893	1	841,	21.4	-2.33	-0.843
13	42877468	42877739	ENSG00000023516	1	271,	3.47	-2.02	-0.72
13	73633135	73636788	ENSG00000102554	3	591,85,790,	12.7	-6.2	-0.153
13	73649881	73650151	ENSG00000102554	1	270,	3.81	-2.1	-0.223
13	77570413	77574946	ENSG00000102805	2	6,354,	6.25	-1.33	-0.789
13	82264340	82264535	ENSG00000214182	1	195,	2.27	-39.4	0.566
13	97928086	97986552	ENSG00000139793	2	577,23,	12.7	-4.43	-0.419
13	98086685	98117011	ENSG00000125249	3	353,83,553,	69.8	-1.45	-0.451
13	99047519	99051689	ENSG00000152767	2	211,150,	19.5	-1.37	-0.445
13	111291319	111291890	ENSG00000213995	1	571,	8.92	-4.14	-0.396
13	111291554	111291876	ENSG00000255831	2	118,202,	8.87	-4.87	-0.647
13	111368258	111372405	ENSG00000153487	2	97,830,	29.7	-2.45	-0.31
13	113530269	113537855	ENSG00000068650	4	139,243,349,1729,	37.2	-8.86	-0.455
13	113750904	113751925	ENSG00000126217	1	1021,	17	-4.58	-0.636
13	113752403	113752794	ENSG00000126217	1	391,	3.72	-2.11	-0.509
13	114149836	114152662	ENSG00000150403	2	504,6,	16	-6.07	-0.621
13	21553917	21620284	ENSG00000150457	7	19,183,583,1424,133,67,461,	48.6	-2.17	-0.453
13	28143412	28155910	ENSG00000139517	2	1,477,	9.84	-2.53	-0.728
13	30087646	30090308	ENSG00000139514	2	1074,34,	42.6	-10.2	-0.391
13	30423717	30424225	ENSG00000122042	1	508,	8.65	-7.72	-1.07
13	30424343	30424791	ENSG00000122042	1	448,	27.7	-1.57	-1.06
13	33109971	33110541	ENSG00000244754	1	570,	3.93	-3.28	-0.342
13	41240074	41240704	ENSG00000150907	1	630,	35.4	-1.43	-1.46
13	41705235	41706044	ENSG00000165572	1	809,	16.9	-1.77	-0.905
13	45008523	45008973	ENSG00000102804	1	450,	12.3	-9.25	-0.347
13	45149264	45151193	ENSG00000102804	2	1437,1,	16.2	-3.97	-0.78
13	46541710	46542100	ENSG00000123200	1	390,	6.78	-2.03	0.346
13	46544554	46549910	ENSG00000123200	2	46,493,	5.69	-10.6	0.808
13	46559534	46563218	ENSG00000123200	2	362,297,	24.5	-2.21	-0.351
13	55014838	55015043	ENSG00000136149	1	205,	1.57	-2.55	0.155
13	74269365	74289542	ENSG00000118922	2	443,38,	10.8	-1.32	-0.954
13	74420053	74518170	ENSG00000118922	2	457,53,	37.6	-2.11	-1.02
13	77581384	77581862	ENSG00000005812	1	478,	18.5	-2.1	-0.578
13	86369562	86370373	ENSG00000184564	1	811,	3.65	-3.75	-0.332
13	107143545	107143755	ENSG00000125266	1	210,	3.27	-1.43	0.581
13	107144742	107145731	ENSG00000125266	1	989,	49.2	-4.26	-0.503
13	110435265	110435805	ENSG00000185950	1	540,	7.81	-1.61	-1.34
13	110437508	110438706	ENSG00000185950	1	1198,	113	-1.45	-1.11
13	111175772	111176544	ENSG00000139832	1	772,	19.2	-5.3	-0.315
13	111364820	111365920	ENSG00000134905	2	13,437,	9.64	-2.2	-2.27
13	111531875	111535558	ENSG00000088448	2	584,17,	8.88	-7.53	-0.328
13	111535886	111545451	ENSG00000088448	2	254,407,	5.01	-1.62	0.194
13	113842074	113845098	ENSG00000126226	2	848,82,	10.2	-1.63	-0.57
14	19684321	19687378	ENSG00000225210	1	3057,	38	-3.74	-0.52
14	21538488	21543263	ENSG00000165801	3	70,198,1173,	23.1	-1.35	-0.45
14	23314923	23315463	ENSG00000157227	1	540,	10.6	-2.39	-0.936
14	23344644	23345571	ENSG00000197324	1	927,	15.6	-2.17	-0.274
14	23790735	23791154	ENSG00000100836	1	419,	9.75	-2.24	-0.386
14	24774955	24775165	ENSG00000196943	1	210,	2.79	-3.55	1.08
14	24774939	24779451	ENSG00000213906	2	134,106,	3.18	-2.44	1.15
14	24785024	24785624	ENSG00000213903	1	600,	3.33	-1.84	-0.987
14	24899168	24901809	ENSG00000100441	3	157,708,1141,	15	-3.14	-0.35
14	32559878	32560448	ENSG00000100852	1	570,	10.3	-6.15	-0.751
14	32561047	32561318	ENSG00000100852	1	271,	7.26	-1.38	-0.51
14	35343578	35344026	ENSG00000258738	1	448,	15.6	-1.41	-1.65
14	39649830	39649920	ENSG00000100941	1	90,	1.12	-7.6	0.698
14	50053297	50053594	ENSG00000258486	1	297,	39.3	-26.9	1.98
14	50087488	50089305	ENSG00000168282	1	1817,	12.8	-3.12	-0.42
14	50359839	50361132	ENSG00000165527	2	36,1159,	55.1	-9.94	-0.41
14	55256405	55256946	ENSG00000020577	1	541,	13.8	-2.18	-0.997
14	55509702	55511022	ENSG00000180008	1	1320,	24.6	-6.97	-0.783
14	55529349	55530039	ENSG00000168175	1	690,	10.2	-2.25	-0.369
14	55819079	55819709	ENSG00000178974	1	630,	3.39	-1.72	-0.496
14	56763461	56764089	ENSG00000139946	1	628,	77	-2.18	-0.957
14	62162230	62162470	ENSG00000100644	1	240,	10.4	-4.22	-1.27
14	65207759	65210529	ENSG00000126822	2	1414,830,	72.3	-2.45	-0.234
14	70175465	70177734	ENSG00000100647	2	356,64,	33.7	-2.11	-0.996
14	72054530	72055940	ENSG00000197555	1	1410,	16.8	-3.8	-0.457
14	73569906	73572911	ENSG00000119707	3	280,223,8,	3.48	-9.05	0.578
14	73686054	73686564	ENSG00000080815	1	510,	8.72	-1.91	-0.359
14	73958155	73959685	ENSG00000170468	1	1530,	26.4	-1.52	-0.475
14	73958177	73959677	ENSG00000255242	1	1500,	26	-1.55	-0.48
14	77576244	77580367	ENSG00000198894	2	80,640,	49.6	-2.98	-0.751
14	91691228	91691677	ENSG00000133943	1	449,	11.3	-1.81	0.536
14	95047749	95048018	ENSG00000188488	1	269,	4.02	-1.54	-1.3
14	99969117	99969448	ENSG00000090061	1	331,	3.52	-2.07	0.516
14	100757453	100760820	ENSG00000258504	3	404,25,91,	20.7	-2.73	-0.358
14	100847258	100847977	ENSG00000176473	1	719,	19	-2.02	-1.08
14	102674940	102676287	ENSG00000140153	1	1347,	30.4	-1.8	-0.4
14	102965070	102965461	ENSG00000196663	1	391,	9.68	-2.49	1.32
14	103852057	103852417	ENSG00000075413	1	360,	4.67	-1.72	-0.85
14	104001675	104002155	ENSG00000166166	1	480,	2.53	-2.29	0.573
14	104163181	104163384	ENSG00000269958	1	203,	3.21	-1.44	-1.48
14	105349398	105355986	ENSG00000099814	6	447,719,174,91,1704,135,	52.6	-11.8	-0.416
14	19685764	19686002	ENSG00000228294	1	238,	11.2	-1.33	-1.41
14	23447577	23451821	ENSG00000129474	3	77,425,1352,	58.3	-5.08	-0.749
14	23528311	23530341	ENSG00000100813	2	372,49,	6.95	-10.3	0.617
14	23536532	23537012	ENSG00000100813	1	480,	13.6	-1.58	-0.414
14	23537281	23537791	ENSG00000100813	1	510,	15.3	-2.13	-0.593
14	23549726	23549906	ENSG00000100813	1	180,	1.83	-5.12	0.901
14	24036798	24037279	ENSG00000213983	1	481,	9.55	-1.39	-1.09
14	24687384	24687762	ENSG00000129559	2	37,173,	2.99	-2.1	0.452
14	31676439	31677010	ENSG00000092148	1	571,	6.07	-2.11	-1.64
14	35343749	35344019	ENSG00000198604	1	270,	3.99	-1.35	-1.62
14	38060409	38063181	ENSG00000129514	2	1507,102,	43.6	-11.5	-0.534
14	45716176	45716327	ENSG00000129534	1	151,	2.71	-2.66	-2.47
14	50085415	50087314	ENSG00000165502	2	443,35,	1.81	-6.14	0.327
14	50087532	50089306	ENSG00000258377	2	234,1343,	12.7	-2.96	-0.415
14	50329270	50329567	ENSG00000265150	1	297,	59.9	-24.1	1.81
14	53619490	53619940	ENSG00000100523	1	450,	12.8	-1.35	-2.69
14	54416603	54417531	ENSG00000125378	1	928,	20.5	-19.7	-0.257
14	61746215	61747737	ENSG00000182107	1	1522,	11.1	-1.85	-0.347
14	64165349	64194757	ENSG00000126821	2	27,779,	24.8	-4.84	-1.56
14	65405869	65406498	ENSG00000176153	1	629,	5.7	-13.9	-0.163
14	69256056	69257836	ENSG00000185650	2	1153,137,	10.6	-11.9	-0.391
14	69520442	69521461	ENSG00000139990	1	1019,	35	-2.04	-0.397
14	69521519	69522209	ENSG00000139990	1	690,	7.62	-1.36	-0.422
14	71196919	71199793	ENSG00000006432	2	662,538,	90	-2.42	-0.827
14	74180049	74181098	ENSG00000176903	1	1049,	56.3	-3.96	-0.551
14	74195851	74226478	ENSG00000156030	7	28,346,110,300,1696,114,13,	104	-3.32	-0.549
14	75129774	75130464	ENSG00000119682	1	690,	8.52	-2.8	-0.799
14	75590868	75593737	ENSG00000119638	2	58,332,	29.7	-1.49	-1.12
14	77493840	77494766	ENSG00000119669	1	926,	8.62	-2.53	-0.83
14	77978334	77978724	ENSG00000100596	1	390,	5.12	-1.61	-0.408
14	88940088	88946603	ENSG00000070778	2	188,1340,	53.4	-1.9	-0.91
14	93407769	93412704	ENSG00000100605	2	480,29,	27.2	-5.14	-0.688
14	100757447	100759034	ENSG00000197119	1	1587,	30.7	-10.3	-0.5
14	103410231	103410651	ENSG00000198752	1	420,	4.48	-2.74	-0.685
14	104026982	104027462	ENSG00000166170	1	480,	15.8	-1.64	-0.45
14	104205562	104208566	ENSG00000088808	3	47,770,440,	20.2	-1.64	0.475
14	105477374	105487455	ENSG00000170779	2	898,120,	45.7	-1.77	-0.459
14	105676371	105677685	ENSG00000185024	2	554,227,	27.1	-1.39	-0.444
15	30918121	30918959	ENSG00000187951	1	838,	20.2	-2.41	-0.614
15	31619386	31619686	ENSG00000169926	1	300,	6.77	-2.68	-1.78
15	31658743	31666114	ENSG00000169926	2	14,1902,	70.7	-6.5	-0.374
15	39885426	39885835	ENSG00000137801	2	2,238,	4.34	-3.5	-2.16
15	40711658	40712617	ENSG00000128928	1	959,	15.1	-2	-0.26
15	40733434	40754125	ENSG00000140320	3	33,1446,15,	57.5	-3.69	-0.491
15	41099283	41100398	ENSG00000166140	3	783,32,80,	77.5	-2.76	-0.635
15	41106528	41106767	ENSG00000166140	1	239,	3.13	-1.45	0.461
15	41136949	41137159	ENSG00000166145	1	210,	2.93	-9.81	-0.784
15	41191128	41194854	ENSG00000104142	3	68,1871,41,	20.5	-1.74	-0.3
15	41245664	41245903	ENSG00000128965	1	239,	12.7	-1.36	-0.837
15	41795016	41795747	ENSG00000137825	2	41,587,	43	-3.5	-1.15
15	41961502	41962132	ENSG00000174197	1	630,	20.3	-1.41	-0.994
15	44038589	44038829	ENSG00000167004	1	240,	3.57	-5.97	-0.726
15	44063506	44063566	ENSG00000167004	1	60,	1.29	-3.49	0.438
15	44084505	44084746	ENSG00000140264	1	241,	3.26	-1.82	0.185
15	50773894	50774164	ENSG00000138592	1	270,	2.08	-2.04	0.452
15	52338627	52339135	ENSG00000069956	1	508,	8.09	-2.39	-0.386
15	57976665	57976876	ENSG00000137878	1	211,	2.32	-1.95	0.913
15	57999076	58004207	ENSG00000137878	3	77,645,26,	8.73	-2.03	-0.354
15	57976698	57976877	ENSG00000263155	1	179,	2.04	-1.85	0.845
15	57976705	57998145	ENSG00000255529	2	167,14,	2.04	-2.08	0.927
15	58000926	58004212	ENSG00000255529	2	630,31,	10.9	-2.19	-0.38
15	59063480	59080138	ENSG00000128923	2	954,34,	25.5	-1.72	-1.02
15	59279904	59280235	ENSG00000157450	1	331,	17	-2.43	-1.51
15	59664891	59730736	ENSG00000157470	5	87,97,83,110,74,	18	-1.37	-1.71
15	59910451	59911947	ENSG00000140297	1	1496,	19.7	-51.3	-0.315
15	64448006	64448395	ENSG00000157734	1	389,	8.3	-5.59	-0.167
15	64968391	64970671	ENSG00000180357	2	64,357,	13.5	-1.71	0.323
15	66994565	67004036	ENSG00000137834	3	1848,147,31,	91	-5.45	-0.549
15	67073563	67074040	ENSG00000137834	1	477,	4.28	-2.57	-0.625
15	67457367	67458526	ENSG00000166949	3	59,132,170,	3.7	-1.79	0.37
15	67486243	67486484	ENSG00000166949	1	241,	3.2	-2.2	0.443
15	68349862	68380227	ENSG00000033800	4	56,52,445,48,	10.3	-3.25	-0.516
15	68480003	68480334	ENSG00000033800	1	331,	17.3	-4.65	-0.576
15	68570200	68570530	ENSG00000169018	1	330,	2.83	-2.53	-1.56
15	68581950	68583716	ENSG00000169018	1	1766,	29	-2.99	-0.284
15	69488788	69502713	ENSG00000138604	2	540,59,	6.4	-1.73	-1.02
15	72766666	72789191	ENSG00000166233	2	689,60,	32.5	-7.85	-1.09
15	74005301	74005781	ENSG00000103855	1	480,	5.36	-1.39	0.254
15	74219283	74220208	ENSG00000129038	1	925,	10	-3.14	-1.55
15	74753875	74758442	ENSG00000247240	2	564,66,	6.81	-2.45	-1.23
15	75940306	75949814	ENSG00000173548	2	2608,512,	27.2	-7.67	-0.376
15	75952512	75953322	ENSG00000173548	1	810,	5.33	-5.37	0.841
15	80215409	80216481	ENSG00000259642	1	1072,	46.9	-1.88	-0.799
15	80215506	80216484	ENSG00000257028	1	978,	48.1	-1.87	-0.827
15	81293294	81295834	ENSG00000140406	1	2540,	80.3	-11.5	-0.682
15	82764560	82767207	ENSG00000188384	5	21,187,90,69,24,	29.3	-1.74	-0.815
15	85182828	85183695	ENSG00000176700	1	867,	9.87	-1.8	-0.564
15	85326125	85326486	ENSG00000166716	1	361,	3.03	-2.47	-0.547
15	85327685	85334035	ENSG00000166716	2	441,100,	8.06	-3.47	-0.553
15	85382302	85402529	ENSG00000136383	4	26,1231,2164,56,	39.4	-7.39	-0.199
15	85411497	85412068	ENSG00000136383	1	571,	29.3	-6.09	-0.408
15	85414344	85414615	ENSG00000136383	1	271,	4.58	-3.78	0.535
15	85523700	85525329	ENSG00000073417	3	33,173,125,	27.3	-1.63	-2.31
15	86123154	86124535	ENSG00000170776	1	1381,	6.59	-1.5	-0.329
15	86124594	86126177	ENSG00000170776	2	744,37,	6.25	-4.88	-0.661
15	86198747	86205624	ENSG00000170776	3	271,54,6,	12.5	-1.73	-0.498
15	89169463	89170003	ENSG00000181026	1	540,	11.5	-1.65	-0.44
15	89738484	89738815	ENSG00000140526	1	331,	5.56	-1.81	-0.342
15	90544623	90611099	ENSG00000140548	3	223,67,758,	17.7	-1.52	-0.419
15	90611307	90611787	ENSG00000140548	1	480,	4.16	-3.44	-0.669
15	90771562	90772911	ENSG00000185033	1	1349,	23.7	-1.77	-0.11
15	91424231	91425583	ENSG00000140564	2	39,1068,	24.4	-7.95	-0.481
15	91448490	91448831	ENSG00000196547	2	248,23,	2.31	-2.1	-0.727
15	93425966	93426237	ENSG00000272888	1	271,	5.56	-1.33	-0.874
15	93470554	93482378	ENSG00000173575	4	6,62,108,34,	1.76	-2.72	0.72
15	93563272	93563662	ENSG00000173575	1	390,	2.92	-2.52	0.361
[truncated: 1,218 more rows]
