# Supplementary material for: m6A-dependent glycolysis enhances colorectal cancer progression
Source: Mol Cancer. 2020 Apr 3;19:72. doi: 10.1186/s12943-020-01190-w (PMC7118901; doi:10.1186/s12943-020-01190-w)
Supplement: Supplementary file 10 — Additional file 10 Table S8. The sequences of siRNAs and primers used this study. [file 12943_2020_1190_MOESM10_ESM.xlsx]

## Sheet: Table S8
Table S8. The sequences of siRNAs and primers used this study.
Sequences of siRNAs used this study.
gene	sense	antisense
METTL3-1	GCTACCTGGACGTCAGTAT	ATACTGACGTCCAGGTAGC
METTL3-2	CCTGCAAGTATGTTCACTA	TAGTGAACATACTTGCAGG
HK2	CCTGTGGTTATGATGACCA	TGGTCATCATAACCACAGG
SLC2A1	CTTCAAAGTTCCTGAGACT	AGTCTCAGGAACTTTGAAG
PC	AGTATAAGCCCATCAAGAA	TTCTTGATGGGCTTATACT
CHST12	GTGCCAGATCGACTACGAC	GTCGTAGTCGATCTGGCAC
GLCE	GTAAGGTGTTAGGGCTCAA	TTGAGCCCTAACACCTTAC
IGF2BP1-1	CCTGGCCCATAATAACTTT	AAAGTTATTATGGGCCAGG
IGF2BP1-2	GCTCCCTATAGCTCCTTTA	TAAAGGAGCTATAGGGAGC
IGF2BP2-1	GCTGTTAACCAACAAGCCA	TGGCTTGTTGGTTAACAGC
IGF2BP2-2	ACAGGACTGTCCGTGCTAT	ATAGCACGGACAGTCCTGT
IGF2BP3-1	GCTGGAGCTTCAATTAAGA	TCTTAATTGAAGCTCCAGC
IGF2BP3-2	GCAGGAATTGACGCTGTAT	ATACAGCGTCAATTCCTGC
YTHDF2-1	GCTACTCTGAGGACGATAT	ATATCGTCCTCAGAGTAGC
YTHDF2-2	CCACAGGCAAGGCCCAATA	TATTGGGCCTTGCCTGTGG
YTHDF3-1	GAAGTCTGTTGTGGACTAT	ATAGTCCACAACAGACTTC
YTHDF3-2	GATAAGTGGAAGGGCAAAT	ATTTGCCCTTCCACTTATC
YTHDC2-1	CGGAAGCTAAATCGAGCCT	AGGCTCGATTTAGCTTCCG
YTHDC2-2	CCAAGACCAAACATGCCTG	CAGGCATGTTTGGTCTTGG
Sequence of primers used for real-time PCR
Gene	Primer (Forward)	Primer (Reverse）
METTL3	CTACGGAATCCAGAGGCAGCATTG	AGGTGGTGTAGCAACTTCTTCTCTAAC
CDK1	ACTACAGGTCAAGTGGTAGCC	CCTGGAATCCTGCATAAGCACA
PCNA	GAAGGTGTTGGAGGCACTCAAGG	GCAGCGGTAGGTGTCGAAGC
CDCA7	ACCTCTCAGGGTGGCGATGAAG	GAGGGCTGGCGGGACTCTG
HK2	CAAAGTGACAGTGGGTGTGG	GCCAGGTCCTTCACTGTCTC
SLC2A1	GCTGTCTGGCATCAACGCTGTC	CCTGCTCGCTCCACCACAAAC
PYGB	CGCACGCAGCAGCACTACTAC	TGGCTTCATCGCAGGCATTCTG
FUT1	TGGCGATGGACAGGAGGCTAC	CCAGAAGCCGAAGGTGCCAATG
GALNS	AGAGACAGGCACGGCACCAC	TCCATACCGCCCTCGCTGAC
ENO3	GGCTTCGCACCCAACATCCTG	CCATGCCGATCACCACCTTGTC
SHSG	GCGGATGACGGAGGCTTTGAG	GCTGACCGAGGTGAAGGCATTG
ST3GAL2	TGCGGGTGTGGTTCCTCTCC	CATGCTGTGGTGCGAGTAGGTG
HS6ST1	CCCGTGTCCCGCTACCTGAG	GACCAGTCCGTGCCCTCGTAG
HS3ST1	ACAAGCCCTACCCGTCCATCG	TGGTAGAGGCTGCGGTTGAGG
NUP62	ACTGCTGGGACACAGGGCTTC	GCTGCTGCTGCTGGTGGTG
ADPGK	GGTGTTCCTGATGTGGGCATGG	CCTGGTGAGATCCGAGGCTCTG
AGRN	GGGACGACGGAGTCACCTACG	ACAGGCACACGGCATTGAACC
SLC26A1	TGGCTGGCGTCATCCTCTCG	ACTCTGTGGCATCCTCGTAGAAGG
PC	GACAGGCACGGCAAGCACTAC	TCTGAGCATGGACCAGGTCTACG
IDUA	TCTCAGGACGGTAAGGCGTACAC	CTCGGTAGGAGCCAGAGACAGC
GLCE	TGGCAGCTCGGGTCAACTAT	GAACGCCGTGGAAACTGGAT
CHST12	GGTGTCCTTCGCCAACTTCATCC	CGTCCTCGTCCAGAGTCTCCAG
IGF2BP1	AGGCAGGCTGACGAGGTTCC	GGTTCCGTCCTTCCTTGCCAATG
IGF2BP2	TGGCAAGACCGTGAACGAACTG	CTCCTGCTGCTTCACCTGTTGTAC
IGF2BP3	GCTCTATCAGTCGGTGCCATCATC	GCCTTGAACTGAGCCTCTGGTG
YTHDF2	CAGACACAGCCATTGCCTCCAC	AGAACCAGCCTGAGACTGTCCTAC
YTHDF3	TCCAGCAGCCTCAGCCATTAATTC	TGCTGTGGTTGTGGTGGTTGAG
YTHDC2	ATGGCTGGATGGCATTGGATTGG	GTCTTCAGCACTGAGGTCACTTCC
β-actin	AGAGCCTCGCCTTTGCCGATCC	CTGGGCCTCGTCGCCCACATA
Sequence of primers used for MeRIP-qPCR and RIP-qPCR
Gene	Primer (Forward)	Primer (Reverse）
HK2-5'UTR-m6A	TTGTTGCATGAAACTCCGGCG	GGCCCGCGGATTTTCTTAGC
HK2-3'UTR-m6A	CGGTTGCTTCTGGCTCCTCC	CTTCAGTCTATTGGCTCGGCCT
SLC2A1-3'UTR-m6A	CCTGAATATTCTTCTGGACATCATTGC	CAGGCAGCTGGATGAGACTT
SLC26A1-m6A	AGGCGCGGAGGGCCCTGG	ACAGACCACTGCCTGCAGG
GLCE-m6A	GGAAAAACTCGGAAAAGAAGCAAGG	AGGTTAGGAGCGATGCCAAGC
CHST12-m6A	AGCTGCTGCAGCTACTCCAG	CTCCAGGCCAGGGGGATCTT
PC-m6A	TGGTTTTTATTCTCAGTACCTCAGGC	TAGCACTGAGGTGTCCCCAAC
